# Supplementary material for: Tissue-associated and vertically transmitted bacterial symbiont in the coral Pocillopora acuta
Source: ISME J. 2024 Jan 10;18(1):wrad027. doi: 10.1093/ismejo/wrad027 (PMC10833068; doi:10.1093/ismejo/wrad027)
Supplement: Table_S6-bakta_wrad027 [file table_s6-bakta_wrad027.xlsx]

## Sheet: P3-11-1_assembled_filtered.fast
#Annotated with Bakta (v1.7.0): https://github.com/oschwengers/bakta
#Database (v5.0): https://doi.org/10.5281/zenodo.4247252
#Sequence Id	Type	Start	Stop	Strand	Locus Tag	Gene	Product	DbXrefs
contig_1	cds	19	513	-	MGKHPG_00005		Helix-turn-helix domain-containing protein	SO:0001217, UniRef:UniRef50_A0A081NAJ4
contig_1	cds	751	2409	-	MGKHPG_00010		hypothetical protein	PFAM:PF08479.14
contig_1	cds	2410	21639	-	MGKHPG_00015		hypothetical protein
contig_1	cds	22096	23172	+	MGKHPG_00020		Serine protease	SO:0001217, UniRef:UniRef50_Q3JA35
contig_1	cds	23276	24346	+	MGKHPG_00025		Serine protease	SO:0001217, UniRef:UniRef50_Q3JA35
contig_1	cds	24463	25542	+	MGKHPG_00030		Serine protease	SO:0001217, UniRef:UniRef50_Q3JA35
contig_1	cds	25659	26735	+	MGKHPG_00035		Serine protease	SO:0001217, UniRef:UniRef50_Q3JA35
contig_1	cds	26852	27937	+	MGKHPG_00040		Serine protease	SO:0001217, UniRef:UniRef50_Q3JA35
contig_1	cds	29045	30127	+	MGKHPG_00045		Serine protease	SO:0001217, UniRef:UniRef50_Q3JA35
contig_1	cds	30521	31594	+	MGKHPG_00050		Serine protease	SO:0001217, UniRef:UniRef50_Q3JA35
contig_1	cds	31711	32784	+	MGKHPG_00055		Serine protease	SO:0001217, UniRef:UniRef50_Q3JA35
contig_1	cds	33441	34067	+	MGKHPG_00060		THAP4-heme-bd domain-containing protein	SO:0001217, UniRef:UniRef50_A0A193KFY0
contig_1	cds	34387	35499	-	MGKHPG_00065		Beta-helix domain-containing protein	SO:0001217, UniRef:UniRef50_A0A066RIA3
contig_1	cds	35654	36421	-	MGKHPG_00070		hypothetical protein
contig_1	cds	36714	39227	+	MGKHPG_00075		hypothetical protein
contig_1	cds	39410	40603	-	MGKHPG_00080	tuf	elongation factor Tu	KEGG:K02358, SO:0001217, UniRef:UniRef50_X8HFU6, UniRef:UniRef90_A0A081KGG0
contig_1	cds	40637	42733	-	MGKHPG_00085	fusA	elongation factor G	SO:0001217, UniRef:UniRef50_Q8PNS6, UniRef:UniRef90_A0A081N6B3
contig_1	cds	42752	43222	-	MGKHPG_00090	rpsG	30S ribosomal protein S7	KEGG:K02992, SO:0001217, UniRef:UniRef50_Q6N4T3, UniRef:UniRef90_UPI00129A86B0
contig_1	cds	43482	43856	-	MGKHPG_00095	rpsL	30S ribosomal protein S12	COG:COG0048, COG:J, GO:0000049, GO:0003735, GO:0006412, GO:0015935, GO:0019843, RefSeq:WP_263081729.1, SO:0001217, UniParc:UPI0021D99E56, UniRef:UniRef100_A0A3P3VHH6, UniRef:UniRef50_P14149, UniRef:UniRef90_B8GV63
contig_1	cds	44896	48075	+	MGKHPG_00100		hypothetical protein	PFAM:PF00069.28, PFAM:PF00653.24, PFAM:PF07714.20
contig_1	cds	48381	49238	-	MGKHPG_00105		hypothetical protein	PFAM:PF00326.24, PFAM:PF00756.23
contig_1	cds	49402	50397	-	MGKHPG_00110		Transposase	SO:0001217, UniRef:UniRef50_A0A2Z2NL45
contig_1	cds	50748	51251	+	MGKHPG_00115		hypothetical protein
contig_1	cds	51551	51808	+	MGKHPG_00120		hypothetical protein
contig_1	cds	52029	52169	+	MGKHPG_00125		hypothetical protein
contig_1	cds	52317	52805	+	MGKHPG_00130		hypothetical protein
contig_1	cds	53064	53633	+	MGKHPG_00135		hypothetical protein
contig_1	cds	53865	54374	+	MGKHPG_00140		hypothetical protein
contig_1	cds	54544	55044	+	MGKHPG_00145		hypothetical protein
contig_1	cds	55304	55807	+	MGKHPG_00150		hypothetical protein
contig_1	cds	55992	56495	+	MGKHPG_00155		hypothetical protein
contig_1	cds	56680	57189	+	MGKHPG_00160		hypothetical protein
contig_1	cds	57369	57878	+	MGKHPG_00165		hypothetical protein
contig_1	cds	57959	58468	+	MGKHPG_00170		hypothetical protein
contig_1	cds	58648	59151	+	MGKHPG_00175		hypothetical protein
contig_1	cds	59343	59849	+	MGKHPG_00180		hypothetical protein
contig_1	cds	59962	60477	-	MGKHPG_00185		hypothetical protein
contig_1	cds	61205	61723	+	MGKHPG_00190		hypothetical protein
contig_1	cds	62755	63270	+	MGKHPG_00195		hypothetical protein
contig_1	cds	63389	64183	+	MGKHPG_00200		hypothetical protein
contig_1	cds	64351	64800	-	MGKHPG_00205		RDD domain-containing protein	SO:0001217, UniRef:UniRef50_U3BXN1
contig_1	cds	64816	66435	-	MGKHPG_00210		EIICBA-Glc	SO:0001217, UniRef:UniRef50_A0A2T3QL61
contig_1	cds	66450	66686	+	MGKHPG_00215		hypothetical protein
contig_1	cds	66721	67722	+	MGKHPG_00220		hypothetical protein
contig_1	cds	67806	68912	+	MGKHPG_00225		Phosphoribosylaminoimidazole-succinocarboxamide synthase	SO:0001217, UniRef:UniRef50_Q480B3
contig_1	cds	69190	69801	-	MGKHPG_00230		Fe2OG dioxygenase domain-containing protein	SO:0001217, UniRef:UniRef50_N9FHK8
contig_1	cds	69981	70277	+	MGKHPG_00235		hypothetical protein
contig_1	cds	70600	70896	+	MGKHPG_00240		hypothetical protein
contig_1	cds	71185	71475	+	MGKHPG_00245		hypothetical protein
contig_1	cds	71760	72053	+	MGKHPG_00250		hypothetical protein
contig_1	cds	72338	72628	+	MGKHPG_00255		hypothetical protein
contig_1	cds	72913	73212	+	MGKHPG_00260		hypothetical protein
contig_1	cds	73442	74047	-	MGKHPG_00265		hypothetical protein
contig_1	cds	74088	74423	-	MGKHPG_00270		Ferredoxin-1	SO:0001217, UniRef:UniRef50_P00214
contig_1	cds	74478	75593	-	MGKHPG_00275		Cystathionine gamma-lyase/cystathionine gamma-lyase/homocysteine desulfhydrase	SO:0001217, UniRef:UniRef50_A0A7W4XN14
contig_1	cds	75662	77074	-	MGKHPG_00280		AmmeMemoRadiSam system radical SAM enzyme	SO:0001217, UniRef:UniRef50_A0A432EUS2
contig_1	cds	77664	78344	-	MGKHPG_00285		hypothetical protein
contig_1	cds	78434	79096	+	MGKHPG_00290		Cysteine methyltransferase	SO:0001217, UniRef:UniRef50_A0A0U3AB70
contig_1	cds	79139	80338	-	MGKHPG_00295		sodium/glutamate symporter	SO:0001217, UniRef:UniRef50_UPI0021DAE318
contig_1	cds	81107	81493	-	MGKHPG_00300		hypothetical protein
contig_1	cds	81653	82219	-	MGKHPG_00305		hypothetical protein
contig_1	cds	82311	82583	+	MGKHPG_00310		hypothetical protein
contig_1	cds	82786	83520	+	MGKHPG_00315		3-methyl-2-oxobutanoate hydroxymethyltransferase	SO:0001217, UniRef:UniRef50_A1JJN8
contig_1	cds	83537	84388	+	MGKHPG_00320		Pantothenate synthetase	SO:0001217, UniRef:UniRef50_A0L3M5
contig_1	cds	84428	84808	+	MGKHPG_00325		Aspartate 1-decarboxylase	SO:0001217, UniRef:UniRef50_W2UBV6
contig_1	cds	84830	85231	+	MGKHPG_00330		SMI1-KNR4 domain-containing protein	SO:0001217, UniRef:UniRef50_A0A024H9L3
contig_1	cds	85398	86228	-	MGKHPG_00335	spuH	Polyamine ABC transporter permease protein SpuH	SO:0001217, UniRef:UniRef50_S6AII1
contig_1	cds	86225	87148	-	MGKHPG_00340		Putrescine transporter, membrane component of ABC transporter	SO:0001217, UniRef:UniRef50_F8J7Z1
contig_1	cds	88052	88777	+	MGKHPG_00345		hypothetical protein
contig_1	cds	88774	88956	+	MGKHPG_00350		hypothetical protein
contig_1	cds	89254	89964	+	MGKHPG_00355		hypothetical protein
contig_1	cds	90073	91215	-	MGKHPG_00360	potG	Putrescine transport ATP-binding protein PotG	SO:0001217, UniRef:UniRef50_P31134
contig_1	cds	91944	92432	+	MGKHPG_00365		RNA methyltransferase	SO:0001217, UniRef:UniRef50_A0A1Y0FGV5
contig_1	cds	92439	92798	-	MGKHPG_00370		hypothetical protein	PFAM:PF07238.17
contig_1	cds	92972	94018	+	MGKHPG_00375		NADP-specific glutamate dehydrogenase	SO:0001217, UniRef:UniRef50_A0A0F7Y3V7
contig_1	cds	94062	95165	+	MGKHPG_00380		Pyruvate dehydrogenase E1 component subunit alpha	SO:0001217, UniRef:UniRef50_B4SM00
contig_1	cds	95158	96150	+	MGKHPG_00385		Pyruvate dehydrogenase E1 component beta subunit	SO:0001217, UniRef:UniRef50_A0A1C3TTH4
contig_1	cds	96150	97229	+	MGKHPG_00390		Dihydrolipoamide acetyltransferase component of pyruvate dehydrogenase complex	SO:0001217, UniRef:UniRef50_A0A2G2PR22
contig_1	cds	97305	97754	-	MGKHPG_00395		hypothetical protein
contig_1	cds	98406	99758	+	MGKHPG_00400		protein kinase	SO:0001217, UniRef:UniRef50_UPI0021488D81
contig_1	cds	100083	100613	+	MGKHPG_00405		hypothetical protein
contig_1	cds	100579	100872	+	MGKHPG_00410		hypothetical protein
contig_1	cds	101064	101591	+	MGKHPG_00415		hypothetical protein
contig_2	cds	199	816	+	MGKHPG_00420		hypothetical protein	PFAM:PF00096.29, PFAM:PF00096.29, PFAM:PF12874.10, PFAM:PF13894.9, PFAM:PF13894.9, PFAM:PF13912.9
contig_2	cds	1004	1822	+	MGKHPG_00425		hypothetical protein	PFAM:PF00096.29, PFAM:PF00096.29, PFAM:PF13894.9, PFAM:PF13912.9, PFAM:PF13912.9
contig_2	cds	2518	3264	+	MGKHPG_00430		hypothetical protein
contig_2	cds	3346	3666	-	MGKHPG_00435		MIase domain-containing protein	SO:0001217, UniRef:UniRef50_B1WUL0
contig_2	cds	3829	4881	-	MGKHPG_00440		6-carboxy-5,6,7,8-tetrahydropterin synthase	SO:0001217, UniRef:UniRef50_C7RAS9
contig_2	cds	5062	6399	+	MGKHPG_00445		Adenosylmethionine-8-amino-7-oxononanoate aminotransferase	SO:0001217, UniRef:UniRef50_G4CKT7
contig_2	cds	6595	7617	-	MGKHPG_00450		hypothetical protein
contig_2	cds	7862	8740	-	MGKHPG_00455		(pseudo) ISNCY family transposase	SO:0001217, UniRef:UniRef50_A0A5Q0EMD6, UniRef:UniRef90_UPI0020791A08
contig_2	cds	8818	9303	-	MGKHPG_00460		Transposase	SO:0001217, UniRef:UniRef50_A0A081MZ65
contig_2	cds	9590	10732	+	MGKHPG_00465		multidrug effflux MFS transporter	SO:0001217, UniRef:UniRef50_UPI001BA8EC94
contig_2	cds	11157	11792	+	MGKHPG_00470		hypothetical protein
contig_2	cds	12082	12426	-	MGKHPG_00475		hypothetical protein	PFAM:PF15781.8
contig_2	cds	12371	12592	-	MGKHPG_00480		hypothetical protein	PFAM:PF11903.11
contig_2	cds	13166	14035	-	MGKHPG_00485		hypothetical protein
contig_2	cds	14429	15157	-	MGKHPG_00490		hypothetical protein	PFAM:PF00096.29, PFAM:PF00096.29, PFAM:PF00096.29, PFAM:PF00096.29, PFAM:PF12874.10
contig_2	cds	15512	16234	-	MGKHPG_00495		hypothetical protein	PFAM:PF00096.29, PFAM:PF00096.29, PFAM:PF00096.29, PFAM:PF00096.29, PFAM:PF12874.10, PFAM:PF12874.10, PFAM:PF13894.9, PFAM:PF13912.9, PFAM:PF13912.9, PFAM:PF13912.9
contig_2	cds	16592	17320	-	MGKHPG_00500		hypothetical protein	PFAM:PF00096.29, PFAM:PF00096.29, PFAM:PF00096.29, PFAM:PF00096.29, PFAM:PF12874.10, PFAM:PF13894.9, PFAM:PF13894.9, PFAM:PF13912.9, PFAM:PF13912.9, PFAM:PF13912.9
contig_2	cds	17594	17875	+	MGKHPG_00505		hypothetical protein
contig_2	cds	18115	20220	-	MGKHPG_00510		Polyribonucleotide nucleotidyltransferase	SO:0001217, UniRef:UniRef50_Q8EHL1
contig_2	cds	20467	20736	-	MGKHPG_00515	rpsO	30S ribosomal protein S15	SO:0001217, UniRef:UniRef50_C4XJA5, UniRef:UniRef90_UPI0021D83376
contig_2	ncRNA-region	20680	20797	-			Ribosomal S15 leader	RFAM:RF00114, SO:0000140
contig_2	cds	20950	22032	-	MGKHPG_00520		tRNA pseudouridine synthase B	SO:0001217, UniRef:UniRef50_Q4KIF4
contig_2	cds	22037	22417	-	MGKHPG_00525		Ribosome-binding factor A	SO:0001217, UniRef:UniRef50_A4XYD9
contig_2	cds	22587	25175	-	MGKHPG_00530		Isoform Gamma of Translation initiation factor IF-2	SO:0001217, UniRef:UniRef50_Q9ZF31-3
contig_2	cds	25202	26695	-	MGKHPG_00535	nusA	Transcription termination/antitermination protein NusA	SO:0001217, UniRef:UniRef50_Q83BS0
contig_2	cds	26842	27441	-	MGKHPG_00540	rimP	Ribosome maturation factor RimP	SO:0001217, UniRef:UniRef50_I2JIW7
contig_2	tRNA	27563	27639	-	MGKHPG_00545	trnfM	tRNA-fMet(cat)	SO:0000266
contig_2	cds	28258	29091	+	MGKHPG_00550		hypothetical protein	PFAM:PF00096.29, PFAM:PF00096.29, PFAM:PF00096.29, PFAM:PF00096.29, PFAM:PF12874.10
contig_2	cds	29645	29875	+	MGKHPG_00555		hypothetical protein
contig_2	cds	30098	31267	+	MGKHPG_00560		hypothetical protein
contig_2	tRNA	31750	31835	-	MGKHPG_00565	trnL	tRNA-Leu(gag)	SO:0000264
contig_2	cds	31872	32273	-	MGKHPG_00570	secG	Protein-export membrane protein SecG	SO:0001217, UniRef:UniRef50_A0A5J6LB11
contig_2	cds	32276	33022	-	MGKHPG_00575		Triosephosphate isomerase	SO:0001217, UniRef:UniRef50_A0A349X804
contig_2	cds	33346	33864	-	MGKHPG_00580	greA	Transcription elongation factor GreA	SO:0001217, UniRef:UniRef50_Q3J822
contig_2	cds	33974	37198	-	MGKHPG_00585		Carbamoyl-phosphate synthase large chain	SO:0001217, UniRef:UniRef50_O25577
contig_2	cds	37280	38449	-	MGKHPG_00590		Carbamoyl-phosphate synthase small chain	SO:0001217, UniRef:UniRef50_A0A7X6T427
contig_2	cds	38681	38878	+	MGKHPG_00595		hypothetical protein
contig_2	cds	39014	39505	-	MGKHPG_00600		hypothetical protein
contig_2	cds	39884	40207	-	MGKHPG_00605		Transposase	SO:0001217, UniRef:UniRef50_Q5NY60
contig_2	cds	40417	41109	+	MGKHPG_00610		hypothetical protein	PFAM:PF00096.29, PFAM:PF00096.29, PFAM:PF00096.29, PFAM:PF12874.10, PFAM:PF13894.9
contig_2	cds	41468	42241	+	MGKHPG_00615		hypothetical protein	PFAM:PF00096.29, PFAM:PF00096.29, PFAM:PF00096.29, PFAM:PF00096.29
contig_2	cds	42658	43695	-	MGKHPG_00620		2,3,4,5-tetrahydropyridine-2,6-dicarboxylate N-succinyltransferase	SO:0001217, UniRef:UniRef50_Q9KPN7
contig_2	cds	43695	44051	-	MGKHPG_00625	arsC	ArsC family reductase	SO:0001217, UniRef:UniRef50_A0A0B7JA42
contig_2	cds	44061	44633	-	MGKHPG_00630		hypothetical protein	PFAM:PF09015.13
contig_2	cds	44630	45646	-	MGKHPG_00635		Type II methyltransferase M-NgoMIV	SO:0001217, UniRef:UniRef50_P31033
contig_2	cds	46115	46906	+	MGKHPG_00640		hypothetical protein
contig_2	cds	46970	47950	+	MGKHPG_00645		Inward rectifier potassium channel Kirbac3-1	SO:0001217, UniRef:UniRef50_A0A1X7AHZ8
contig_2	cds	48190	48954	+	MGKHPG_00650		hypothetical protein
contig_2	cds	49550	50545	-	MGKHPG_00655		ATP-grasp domain-containing protein	SO:0001217, UniRef:UniRef50_A0A081KC40
contig_2	cds	50604	51338	-	MGKHPG_00660		hypothetical protein	PFAM:PF08241.15, PFAM:PF08242.15, PFAM:PF13489.9
contig_2	cds	51906	52181	-	MGKHPG_00665		Competence protein ComEA	SO:0001217, UniRef:UniRef50_A0A081KC42
contig_2	cds	52774	54336	-	MGKHPG_00670		diacylglycerol O-acyltransferase	SO:0001217, UniRef:UniRef50_A0A1Y1R7Y6
contig_2	cds	54614	55408	-	MGKHPG_00675		hypothetical protein
contig_2	cds	56002	56502	-	MGKHPG_00680		hypothetical protein
contig_2	cds	56804	57154	+	MGKHPG_00685		hypothetical protein
contig_2	cds	57748	58530	+	MGKHPG_00690		Cobyric acid synthase	SO:0001217, UniRef:UniRef50_W5YTN3
contig_2	cds	58763	59854	-	MGKHPG_00695		hypothetical protein	PFAM:PF02421.21, PFAM:PF06071.16
contig_2	cds	60400	60918	+	MGKHPG_00700		GspH/FimT family pseudopilin	SO:0001217, UniRef:UniRef50_UPI0021DB63A9
contig_2	cds	60929	61417	+	MGKHPG_00705		hypothetical protein
contig_2	cds	61414	62463	+	MGKHPG_00710	pilW	Pilus assembly protein PilW	SO:0001217, UniRef:UniRef50_A0A081N992
contig_2	cds	62464	63009	+	MGKHPG_00715	pilX	Type IV pilus assembly protein PilX	SO:0001217, UniRef:UniRef50_A0A142BAD4
contig_2	cds	63031	67728	+	MGKHPG_00720		Neisseria-PilC domain-containing protein	SO:0001217, UniRef:UniRef50_A0A1D2X5Z1
contig_2	cds	67749	68279	+	MGKHPG_00725		hypothetical protein	PFAM:PF07963.15, PFAM:PF12019.11
contig_2	cds	68335	69492	+	MGKHPG_00730		hypothetical protein	PFAM:PF13385.9
contig_2	cds	69525	70547	+	MGKHPG_00735		hypothetical protein	PFAM:PF07963.15
contig_2	cds	70560	71714	+	MGKHPG_00740		hypothetical protein
contig_2	cds	71714	75064	+	MGKHPG_00745		hypothetical protein	PFAM:PF13517.9, PFAM:PF13517.9, PFAM:PF13517.9
contig_2	cds	75105	75494	+	MGKHPG_00750		hypothetical protein	PFAM:PF07963.15, PFAM:PF16732.8
contig_2	cds	75517	77598	+	MGKHPG_00755		EAL domain-containing protein	SO:0001217, UniRef:UniRef50_UPI0021D91749
contig_2	cds	77661	79283	+	MGKHPG_00760		Glutamine-dependent NAD(+) synthetase	SO:0001217, UniRef:UniRef50_B3PE04
contig_2	cds	79648	80277	-	MGKHPG_00765		hypothetical protein
contig_2	cds	80575	81225	-	MGKHPG_00770		hypothetical protein
contig_2	cds	81780	81902	-	MGKHPG_00775		hypothetical protein
contig_2	cds	82011	82655	-	MGKHPG_00780		hypothetical protein
contig_2	cds	83374	83976	-	MGKHPG_00785		hypothetical protein
contig_2	cds	84353	84985	-	MGKHPG_00790		hypothetical protein
contig_2	cds	85290	85922	-	MGKHPG_00795		Dephospho-CoA kinase	SO:0001217, UniRef:UniRef50_B4WWZ8
contig_2	cds	85922	86794	-	MGKHPG_00800		Prepilin leader peptidase/N-methyltransferase	SO:0001217, UniRef:UniRef50_A0A0U5J9A3
contig_2	cds	87259	87741	+	MGKHPG_00805		UPF0234 protein XCC3632	SO:0001217, UniRef:UniRef50_Q8P4S5
contig_2	ncRNA-region	88033	88158	+			Histidine operon leader	RFAM:RF00514, SO:0000140
contig_2	cds	88200	89096	+	MGKHPG_00810		ATP phosphoribosyltransferase	SO:0001217, UniRef:UniRef50_Q9KSX4
contig_2	cds	89100	90398	+	MGKHPG_00815		Histidinol dehydrogenase	SO:0001217, UniRef:UniRef50_Q9F854
contig_2	cds	90395	91447	+	MGKHPG_00820		Histidinol-phosphate aminotransferase 1	SO:0001217, UniRef:UniRef50_Q4QN73
contig_2	cds	91460	92527	+	MGKHPG_00825	hisB	Histidine biosynthesis bifunctional protein HisB	SO:0001217, UniRef:UniRef50_Q9S5G5
contig_2	cds	92527	93168	+	MGKHPG_00830	hisH	Imidazole glycerol phosphate synthase subunit HisH	SO:0001217, UniRef:UniRef50_Q7N6I3
contig_2	cds	93165	93899	+	MGKHPG_00835		1-(5-phosphoribosyl)-5-[(5-phosphoribosylamino)methylideneamino] imidazole-4-carboxamide isomerase	SO:0001217, UniRef:UniRef50_P62355
contig_2	cds	93900	94673	+	MGKHPG_00840	hisF1	Imidazole glycerol phosphate synthase subunit hisF1	SO:0001217, UniRef:UniRef50_Q9PM72
contig_2	cds	94670	95302	+	MGKHPG_00845		Histidine biosynthesis bifunctional protein HisIE	SO:0001217, UniRef:UniRef50_A0A0F4PKX5
contig_2	cds	95337	95621	-	MGKHPG_00850		hypothetical protein
contig_2	cds	95672	95857	-	MGKHPG_00855		hypothetical protein
contig_2	cds	96501	98273	-	MGKHPG_00860	deaD	ATP-dependent RNA helicase DeaD	SO:0001217, UniRef:UniRef50_C5BL95
contig_3	cds	104	571	-	MGKHPG_00865		tRNA (cytidine(34)-2'-O)-methyltransferase	SO:0001217, UniRef:UniRef50_A0A0F4PU58
contig_3	cds	646	828	-	MGKHPG_00870		hypothetical protein
contig_3	cds	1066	1665	+	MGKHPG_00875		hypothetical protein
contig_3	cds	1855	2451	+	MGKHPG_00880		hypothetical protein
contig_3	cds	2637	5180	+	MGKHPG_00885		hypothetical protein	PFAM:PF16967.8
contig_3	cds	5183	6217	+	MGKHPG_00890		hypothetical protein
contig_3	cds	6420	7040	+	MGKHPG_00895		Peptidyl-prolyl cis-trans isomerase	SO:0001217, UniRef:UniRef50_A0A1S9B2L0
contig_3	cds	7219	8103	-	MGKHPG_00900		hypothetical protein	PFAM:PF00561.23, PFAM:PF03096.17, PFAM:PF12697.10
contig_3	cds	8339	9034	+	MGKHPG_00905		hypothetical protein
contig_3	cds	9055	9867	-	MGKHPG_00910		hypothetical protein	PFAM:PF00096.29, PFAM:PF00096.29, PFAM:PF00096.29, PFAM:PF00096.29, PFAM:PF12874.10, PFAM:PF12874.10, PFAM:PF13894.9, PFAM:PF13894.9, PFAM:PF13894.9, PFAM:PF13912.9, PFAM:PF13912.9, PFAM:PF13912.9
contig_3	cds	9990	10772	-	MGKHPG_00915		hypothetical protein	PFAM:PF00096.29, PFAM:PF00096.29, PFAM:PF00096.29, PFAM:PF12874.10, PFAM:PF13894.9
contig_3	cds	11211	11933	+	MGKHPG_00920		hypothetical protein
contig_3	cds	12006	12287	-	MGKHPG_00925		hypothetical protein
contig_3	cds	12310	13020	+	MGKHPG_00930		hypothetical protein
contig_3	cds	13135	13953	-	MGKHPG_00935		hypothetical protein	PFAM:PF00096.29, PFAM:PF00096.29, PFAM:PF00096.29, PFAM:PF00096.29, PFAM:PF12874.10, PFAM:PF13894.9, PFAM:PF13894.9, PFAM:PF13912.9, PFAM:PF13912.9, PFAM:PF13912.9
contig_3	cds	14190	15197	-	MGKHPG_00940		Oxidored-FMN domain-containing protein	SO:0001217, UniRef:UniRef50_D0XHF2
contig_3	cds	15770	16588	-	MGKHPG_00945		hypothetical protein	PFAM:PF00096.29, PFAM:PF00096.29, PFAM:PF00096.29, PFAM:PF00096.29, PFAM:PF12874.10, PFAM:PF13894.9, PFAM:PF13894.9, PFAM:PF13912.9, PFAM:PF13912.9
contig_3	cds	17121	17966	-	MGKHPG_00950		hypothetical protein	PFAM:PF00096.29, PFAM:PF00096.29, PFAM:PF00096.29, PFAM:PF13912.9, PFAM:PF13912.9
contig_3	cds	18197	19126	-	MGKHPG_00955		hypothetical protein	PFAM:PF00096.29, PFAM:PF00096.29, PFAM:PF12874.10, PFAM:PF12874.10, PFAM:PF13894.9, PFAM:PF13912.9
contig_3	cds	19507	20229	+	MGKHPG_00960		hypothetical protein
contig_3	cds	20595	21038	+	MGKHPG_00965		hypothetical protein
contig_3	cds	21256	21711	+	MGKHPG_00970		hypothetical protein
contig_3	cds	21932	22381	+	MGKHPG_00975		hypothetical protein
contig_3	cds	23008	24012	+	MGKHPG_00980		D-alanine--D-alanine ligase	SO:0001217, UniRef:UniRef50_A0A142BG95
contig_3	cds	24681	25610	+	MGKHPG_00985		hypothetical protein	PFAM:PF00582.29
contig_3	tRNA	25861	25935	-	MGKHPG_00990	trnR	tRNA-Arg(ccg)	SO:0001036
contig_3	cds	26299	26763	+	MGKHPG_00995		Cytochrome C	SO:0001217, UniRef:UniRef50_A0A081K7W2
contig_3	cds	26992	27972	-	MGKHPG_01000		Universal stress protein	SO:0001217, UniRef:UniRef50_A0A081K7W1
contig_3	cds	28166	29296	+	MGKHPG_01005		Putrescine-binding periplasmic protein	SO:0001217, UniRef:UniRef50_W1RWZ0
contig_3	cds	29484	30386	-	MGKHPG_01010	argP	HTH-type transcriptional regulator ArgP	SO:0001217, UniRef:UniRef50_Q7N185
contig_3	cds	31094	32686	+	MGKHPG_01015	purH	Bifunctional purine biosynthesis protein PurH	SO:0001217, UniRef:UniRef50_B4SDT6
contig_3	cds	32736	34007	+	MGKHPG_01020		Phosphoribosylamine--glycine ligase	SO:0001217, UniRef:UniRef50_P15640
contig_3	cds	34395	35486	-	MGKHPG_01025		hypothetical protein
contig_3	cds	36054	37115	-	MGKHPG_01030		Uroporphyrinogen decarboxylase	SO:0001217, UniRef:UniRef50_P95458
contig_3	cds	37235	38677	-	MGKHPG_01035		Glutamate synthase [NADPH] small chain	SO:0001217, UniRef:UniRef50_A0A085JQD1
contig_3	cds	39331	40011	+	MGKHPG_01040		hypothetical protein
contig_3	cds	40255	42294	+	MGKHPG_01045		Diguanylate cyclase	SO:0001217, UniRef:UniRef50_A0A081K9L9
contig_3	cds	42263	43213	-	MGKHPG_01050		Putative gluconeogenesis factor	SO:0001217, UniRef:UniRef50_A0A081K9L1
contig_3	cds	43252	44805	-	MGKHPG_01055		Glycerol-3-phosphate dehydrogenase	SO:0001217, UniRef:UniRef50_P52111
contig_3	cds	45391	47427	-	MGKHPG_01060		Type 3 secretion system secretin	SO:0001217, UniRef:UniRef50_A0A081K9K9
contig_3	cds	47660	48034	+	MGKHPG_01065		TPR-REGION domain-containing protein	SO:0001217, UniRef:UniRef50_A0A142BGE7
contig_3	cds	48055	48357	+	MGKHPG_01070		TPR-REGION domain-containing protein	SO:0001217, UniRef:UniRef50_A0A142BGE8
contig_3	cds	48546	50630	+	MGKHPG_01075		Low calcium response locus protein D	SO:0001217, UniRef:UniRef50_P0C2V3
contig_3	tRNA	50718	50792	-	MGKHPG_01080	trnQ	tRNA-Gln(ttg)	SO:0000261
contig_3	tRNA	50803	50879	-	MGKHPG_01085	trnM	tRNA-Met(cat)	SO:0000266
contig_3	cds	51378	51659	+	MGKHPG_01090		Magnesium transporter	SO:0001217, UniRef:UniRef50_A0A1D2X630
contig_3	cds	51762	52472	+	MGKHPG_01095		Ribosomal RNA small subunit methyltransferase E	SO:0001217, UniRef:UniRef50_K9NBU2
contig_3	cds	52565	53335	+	MGKHPG_01100		DUF2059 domain-containing protein	SO:0001217, UniRef:UniRef50_A0A081K992
contig_3	cds	53727	55451	-	MGKHPG_01105		hypothetical protein
contig_3	cds	56492	57292	+	MGKHPG_01110		GH25 family lysozyme	SO:0001217, UniRef:UniRef50_UPI0021D9D5D7
contig_3	cds	57488	58378	+	MGKHPG_01115		Secretion system protein	SO:0001217, UniRef:UniRef50_A0A081NK60
contig_3	cds	58419	58805	-	MGKHPG_01120		type IV pilin protein	SO:0001217, UniRef:UniRef50_UPI0021D81D87
contig_3	cds	59129	59437	+	MGKHPG_01125		GIY-YIG nuclease family protein	SO:0001217, UniRef:UniRef50_UPI0021D8B562
contig_3	cds	59744	60055	+	MGKHPG_01130		NGG1p interacting factor NIF3	SO:0001217, UniRef:UniRef50_A0A1H6QHR1
contig_3	cds	60154	61302	-	MGKHPG_01135		restriction endonuclease subunit S	SO:0001217, UniRef:UniRef50_UPI001CF05522
contig_3	cds	61299	62918	-	MGKHPG_01140		site-specific DNA-methyltransferase (adenine-specific)	SO:0001217, UniRef:UniRef50_A0A8S7X7X0
contig_3	cds	63178	63489	+	MGKHPG_01145		Abi family protein	SO:0001217, UniRef:UniRef50_UPI002147A310
contig_3	cds	63467	66865	-	MGKHPG_01150		type I site-specific deoxyribonuclease	SO:0001217, UniRef:UniRef50_C7BNG9
contig_3	cds	67013	67405	+	MGKHPG_01155		DUF3147 domain-containing protein	SO:0001217, UniRef:UniRef50_F5Y1D3
contig_3	cds	68341	68646	+	MGKHPG_01160		CSD domain-containing protein	SO:0001217, UniRef:UniRef50_A0A1D2X7E8
contig_3	cds	68767	69333	+	MGKHPG_01165		DUF2726 domain-containing protein	SO:0001217, UniRef:UniRef50_UPI0021E09B64
contig_3	cds	70386	72023	+	MGKHPG_01170		glycosyl hydrolase family 18 protein	SO:0001217, UniRef:UniRef50_UPI0021D253CE
contig_3	cds	72292	82209	+	MGKHPG_01175		hypothetical protein	PFAM:PF03797.22
contig_3	cds	82312	83046	-	MGKHPG_01180		hypothetical protein
contig_3	cds	83593	83988	-	MGKHPG_01185		hypothetical protein
contig_3	cds	84390	84728	+	MGKHPG_01190	higB	Endoribonuclease HigB	SO:0001217, UniRef:UniRef50_A0A5S9QR64
contig_3	cds	84728	85021	+	MGKHPG_01195	higA	HigA family addiction module antitoxin	SO:0001217, UniRef:UniRef50_A0A0B0EJW2, UniRef:UniRef90_UPI0021D93331
contig_3	cds	85627	86220	+	MGKHPG_01200		GTP cyclohydrolase-2	SO:0001217, UniRef:UniRef50_C5BS80
contig_3	cds	86317	87621	-	MGKHPG_01205		hypothetical protein
contig_3	cds	87779	89050	-	MGKHPG_01210		hypothetical protein
contig_3	cds	89244	90506	-	MGKHPG_01215		hypothetical protein
contig_3	cds	90823	92754	-	MGKHPG_01220		1-deoxy-D-xylulose-5-phosphate synthase	SO:0001217, UniRef:UniRef50_A4XZ25
contig_3	cds	92870	93769	-	MGKHPG_01225		Farnesyl diphosphate synthase	SO:0001217, UniRef:UniRef50_A0A142BHS8
contig_3	cds	93772	94035	-	MGKHPG_01230		Exodeoxyribonuclease 7 small subunit	SO:0001217, UniRef:UniRef50_C3K2Q9
contig_3	cds	94802	95311	+	MGKHPG_01235		hypothetical protein
contig_4	cds	862	1962	-	MGKHPG_01240		hypothetical protein	PFAM:PF03446.18
contig_4	cds	2539	4074	-	MGKHPG_01245		hypothetical protein
contig_4	cds	4083	5174	-	MGKHPG_01250		hypothetical protein	PFAM:PF13533.9, PFAM:PF16576.8
contig_4	cds	5615	6121	+	MGKHPG_01255		hypothetical protein
contig_4	cds	6659	7600	-	MGKHPG_01260		ABC transmembrane type-1 domain-containing protein	SO:0001217, UniRef:UniRef50_A7N1A8
contig_4	cds	7597	8616	-	MGKHPG_01265		ABC transmembrane type-1 domain-containing protein	SO:0001217, UniRef:UniRef50_A7N1A7
contig_4	cds	8661	10271	-	MGKHPG_01270		Peptide/nickel transport system substrate-binding protein	SO:0001217, UniRef:UniRef50_A0A0P8CKU4
contig_4	cds	10331	12127	-	MGKHPG_01275	gsiA	Glutathione import ATP-binding protein GsiA	SO:0001217, UniRef:UniRef50_A0A0P1INR3
contig_4	cds	12685	13194	-	MGKHPG_01280		Arginine repressor	SO:0001217, UniRef:UniRef50_Q8EIR6
contig_4	cds	13388	14128	-	MGKHPG_01285		hypothetical protein
contig_4	cds	14900	15922	+	MGKHPG_01290	lysR	LysR family transcriptional regulator	SO:0001217, UniRef:UniRef50_UPI0021DA6C96
contig_4	cds	16087	17004	+	MGKHPG_01295		TIGR01777 family protein	SO:0001217, UniRef:UniRef50_A0A142BFR7
contig_4	tRNA	17447	17521	-	MGKHPG_01300	trnQ	tRNA-Gln(ttg)	SO:0000261
contig_4	tRNA	17559	17635	-	MGKHPG_01305	trnM	tRNA-Met(cat)	SO:0000266
contig_4	cds	18109	18780	-	MGKHPG_01310		hypothetical protein	PFAM:PF00445.21
contig_4	cds	19247	19345	-	MGKHPG_01315		hypothetical protein
contig_4	cds	19541	20230	+	MGKHPG_01320	mliC	MliC family protein	SO:0001217, UniRef:UniRef50_UPI0021D8C91B
contig_4	cds	20402	22039	-	MGKHPG_01325		phosphoglucomutase (alpha-D-glucose-1,6-bisphosphate-dependent)	SO:0001217, UniRef:UniRef50_A0A2H5ZIB5
contig_4	cds	22587	23027	+	MGKHPG_01330		DNA-binding protein	SO:0001217, UniRef:UniRef50_A0A142BHE0
contig_4	cds	23319	24053	-	MGKHPG_01335		Thioredoxin domain-containing protein	SO:0001217, UniRef:UniRef50_A0A081KG07
contig_4	cds	24070	26148	-	MGKHPG_01340		Cytochrome C biogenesis protein	SO:0001217, UniRef:UniRef50_A0A081NEY9
contig_4	cds	26595	26753	+	MGKHPG_01345		hypothetical protein
contig_4	cds	26734	27195	-	MGKHPG_01350		Sigma70-r1-1 domain-containing protein	SO:0001217, UniRef:UniRef50_A0A142B978
contig_4	cds	27731	29167	+	MGKHPG_01355		hypothetical protein
contig_4	cds	29303	30982	-	MGKHPG_01360		hypothetical protein	PFAM:PF00097.28
contig_4	cds	31457	32638	-	MGKHPG_01365		hypothetical protein
contig_4	cds	34016	34504	+	MGKHPG_01370	nrdR	Transcriptional repressor NrdR	SO:0001217, UniRef:UniRef50_A5F601
contig_4	cds	34572	35909	-	MGKHPG_01375		Phosphoglucosamine mutase	SO:0001217, UniRef:UniRef50_Q8EHM0
contig_4	cds	36437	37285	-	MGKHPG_01380		Dihydropteroate synthase	SO:0001217, UniRef:UniRef50_A0A081KGA2
contig_4	cds	37453	39393	-	MGKHPG_01385	ftsH	ATP-dependent zinc metalloprotease FtsH	SO:0001217, UniRef:UniRef50_A0A2E2HDX1, UniRef:UniRef90_UPI0021DFD223
contig_4	cds	39540	40160	-	MGKHPG_01390		Ribosomal RNA large subunit methyltransferase E	SO:0001217, UniRef:UniRef50_Q8EHM3
contig_4	cds	40731	41042	+	MGKHPG_01395		hypothetical protein	PFAM:PF01985.24
contig_4	cds	41233	41439	-	MGKHPG_01400		hypothetical protein
contig_4	cds	41784	43706	+	MGKHPG_01405	yeaG	Uncharacterized protein YeaG	SO:0001217, UniRef:UniRef50_P0ACY5
contig_4	cds	43842	45119	+	MGKHPG_01410		UPF0229 protein BSY238_292	SO:0001217, UniRef:UniRef50_A0A1B3LJI6
contig_4	cds	45886	46317	+	MGKHPG_01415		DNA-binding protein	SO:0001217, UniRef:UniRef50_A0A081NEA0
contig_4	cds	47175	47789	+	MGKHPG_01420		carbonic anhydrase	SO:0001217, UniRef:UniRef50_D0SUK4
contig_4	cds	47893	49176	-	MGKHPG_01425	rhlE	ATP-dependent RNA helicase RhlE	SO:0001217, UniRef:UniRef50_G2FBY9
contig_4	cds	49492	50259	+	MGKHPG_01430	tauD	TauD domain-containing protein	SO:0001217, UniRef:UniRef50_A0A3S9P757
contig_4	cds	50435	51373	+	MGKHPG_01435		AEC family transporter	SO:0001217, UniRef:UniRef50_A0A3Q9FT63
contig_4	tRNA	51802	51878	-	MGKHPG_01440	trnI	tRNA-Ile2(cat)	SO:0000263
contig_4	cds	51915	53198	+	MGKHPG_01445		hypothetical protein	PFAM:PF13650.9, PFAM:PF13975.9
contig_4	cds	53468	54985	+	MGKHPG_01450		Poly(A) polymerase I	SO:0001217, UniRef:UniRef50_A0A142BIK0
contig_4	cds	54985	55488	+	MGKHPG_01455		2-amino-4-hydroxy-6-hydroxymethyldihydropteridine pyrophosphokinase	SO:0001217, UniRef:UniRef50_A0A1B8P7L0
contig_4	cds	55744	56265	+	MGKHPG_01460		6,7-dimethyl-8-ribityllumazine synthase	SO:0001217, UniRef:UniRef50_A0A081K8E2
contig_4	cds	56451	56864	+	MGKHPG_01465	fliO	flagellar biosynthetic protein FliO	SO:0001217, UniRef:UniRef50_UPI0021D8BB77
contig_4	cds	56894	57610	-	MGKHPG_01470		hypothetical protein
contig_4	cds	57732	58448	-	MGKHPG_01475		hypothetical protein
contig_4	cds	58585	59316	-	MGKHPG_01480		hypothetical protein
contig_4	cds	59484	59987	-	MGKHPG_01485		hypothetical protein
contig_4	cds	60004	60672	-	MGKHPG_01490		N-acetylmuramoyl-L-alanine amidase domain-containing protein	SO:0001217, UniRef:UniRef50_A0A1Y1R898
contig_4	cds	60786	61181	+	MGKHPG_01495		Phosphonoacetate hydrolase	SO:0001217, UniRef:UniRef50_A0A142BIT8
contig_4	cds	61275	61745	-	MGKHPG_01500		hypothetical protein
contig_4	cds	61802	62035	-	MGKHPG_01505		hypothetical protein
contig_4	cds	62437	63183	+	MGKHPG_01510		DUF1524 domain-containing protein	SO:0001217, UniRef:UniRef50_A0A1I7DZA9
contig_4	cds	63360	64613	-	MGKHPG_01515		Ammonium transporter	SO:0001217, UniRef:UniRef50_A0A372BUZ2
contig_4	cds	64768	65106	-	MGKHPG_01520	glnK	P-II family nitrogen regulator	COG:COG0347, COG:TE, SO:0001217, UniRef:UniRef50_P43519, UniRef:UniRef90_A0A081K8G5
contig_4	cds	65571	68828	-	MGKHPG_01525		hypothetical protein	PFAM:PF05495.15, PFAM:PF13639.9
contig_4	tRNA	69039	69115	+	MGKHPG_01530	trnP	tRNA-Pro(cgg)	SO:0000268
contig_4	cds	69343	69633	-	MGKHPG_01535		GIY-YIG domain-containing protein	SO:0001217, UniRef:UniRef50_A0A165PBK3
contig_4	cds	69725	69889	+	MGKHPG_01540		hypothetical protein
contig_4	cds	69907	72948	-	MGKHPG_01545		hypothetical protein	PFAM:PF03797.22
contig_4	cds	73776	76592	+	MGKHPG_01550		hypothetical protein
contig_4	cds	77104	80226	+	MGKHPG_01555		hypothetical protein
contig_4	cds	80262	80471	+	MGKHPG_01560		hypothetical protein
contig_4	cds	80725	84129	+	MGKHPG_01565		hypothetical protein
contig_4	cds	84323	85534	-	MGKHPG_01570		hypothetical protein	PFAM:PF00933.24
contig_4	cds	85708	85830	+	MGKHPG_01575		hypothetical protein
contig_4	cds	86106	87881	-	MGKHPG_01580	tfpB	Type IV pilus assembly ATPase TfpB	SO:0001217, UniRef:UniRef50_Q6FA79
contig_5	cds	226	3060	-	MGKHPG_01585		UvrABC system protein A	SO:0001217, UniRef:UniRef50_Q87LA0
contig_5	cds	3423	5222	-	MGKHPG_01590		hypothetical protein
contig_5	cds	5714	6526	-	MGKHPG_01595		hypothetical protein	PFAM:PF05175.17, PFAM:PF08241.15, PFAM:PF08242.15, PFAM:PF13489.9, PFAM:PF13649.9, PFAM:PF13847.9
contig_5	cds	6569	7363	-	MGKHPG_01600		hypothetical protein	PFAM:PF08241.15, PFAM:PF08242.15, PFAM:PF13489.9, PFAM:PF13649.9, PFAM:PF13847.9
contig_5	cds	7746	8978	+	MGKHPG_01605		Phosphopentomutase	SO:0001217, UniRef:UniRef50_Q8UJ04
contig_5	cds	9166	9879	+	MGKHPG_01610		Purine nucleoside phosphorylase DeoD-type	SO:0001217, UniRef:UniRef50_Q327L2
contig_5	cds	10075	10566	+	MGKHPG_01615		hypothetical protein
contig_5	cds	10715	11332	+	MGKHPG_01620		hypothetical protein
contig_5	cds	11674	12267	+	MGKHPG_01625		hypothetical protein
contig_5	cds	12264	12377	+	MGKHPG_01630		hypothetical protein
contig_5	cds	12405	12992	+	MGKHPG_01635		hypothetical protein
contig_5	cds	13183	13770	+	MGKHPG_01640		hypothetical protein
contig_5	cds	13732	13932	-	MGKHPG_01645		hypothetical protein
contig_5	cds	13967	14602	-	MGKHPG_01650		hypothetical protein
contig_5	cds	14730	16271	-	MGKHPG_01655		SpoVR family protein	KEGG:K06415, SO:0001217, UniRef:UniRef50_P29013, UniRef:UniRef90_UPI0021DAC278
contig_5	cds	16264	17547	-	MGKHPG_01660		UPF0229 protein BSY238_292	SO:0001217, UniRef:UniRef50_A0A1B3LJI6
contig_5	cds	17677	17769	-	MGKHPG_01665		hypothetical protein
contig_5	cds	17884	19806	-	MGKHPG_01670	prkA	PrkA family serine protein kinase	KEGG:K07180, SO:0001217, UniRef:UniRef50_Q8ED82, UniRef:UniRef90_A0A1D2X7D8
contig_5	cds	20387	21187	+	MGKHPG_01675		putative membrane transporter protein	SO:0001217, UniRef:UniRef50_H2FVI9
contig_5	cds	21245	22090	+	MGKHPG_01680		Phosphatidylglycerol--prolipoprotein diacylglyceryl transferase	SO:0001217, UniRef:UniRef50_A0A6F8XAM7
contig_5	cds	22111	22305	+	MGKHPG_01685		hypothetical protein
contig_5	cds	22295	22567	+	MGKHPG_01690		hypothetical protein
contig_5	cds	22564	23397	+	MGKHPG_01695		Thymidylate synthase	SO:0001217, UniRef:UniRef50_B8ELI3
contig_5	cds	23700	24464	+	MGKHPG_01700		Acyl-CoA esterase	SO:0001217, UniRef:UniRef50_A0A081NM08
contig_5	cds	24944	25159	+	MGKHPG_01705		hypothetical protein
contig_5	cds	25169	26431	-	MGKHPG_01710		hypothetical protein
contig_5	cds	26428	26982	-	MGKHPG_01715		hypothetical protein
contig_5	cds	27506	27673	-	MGKHPG_01720		hypothetical protein
contig_5	cds	28766	28999	-	MGKHPG_01725		hypothetical protein
contig_5	cds	29094	29846	-	MGKHPG_01730		hypothetical protein	PFAM:PF00149.31, PFAM:PF12850.10
contig_5	cds	29852	30319	-	MGKHPG_01735		DUF1249 domain-containing protein	SO:0001217, UniRef:UniRef50_UPI0021D81269
contig_5	cds	30434	31834	+	MGKHPG_01740	tolC	TolC family outer membrane protein	SO:0001217, UniRef:UniRef50_A0A1Y1R843
contig_5	cds	32299	33147	-	MGKHPG_01745		hypothetical protein
contig_5	cds	33156	33797	-	MGKHPG_01750		Putative TWO-COMPONENT SYSTEM SENSOR HISTIDINE KINASE/RESPONSE REGULATOR	SO:0001217, UniRef:UniRef50_U4KAX4
contig_5	cds	33775	35235	-	MGKHPG_01755		hypothetical protein
contig_5	cds	35577	36791	+	MGKHPG_01760		lytic murein transglycosylase	SO:0001217, UniRef:UniRef50_UPI0021D94C2F
contig_5	cds	37097	37681	+	MGKHPG_01765		hypothetical protein
contig_5	cds	37966	38553	+	MGKHPG_01770		hypothetical protein
contig_5	cds	38834	39418	+	MGKHPG_01775		Ribosomal RNA small subunit methyltransferase D	SO:0001217, UniRef:UniRef50_A0A1D2X9M5
contig_5	cds	39710	40804	+	MGKHPG_01780		Malate dehydrogenase	SO:0001217, UniRef:UniRef50_B3PHI3
contig_5	cds	40943	42421	+	MGKHPG_01785		putative coniferyl aldehyde dehydrogenase	SO:0001217, UniRef:UniRef50_Q9I6C8
contig_5	cds	42724	43203	+	MGKHPG_01790		Phosphopantetheine adenylyltransferase	SO:0001217, UniRef:UniRef50_Q9X980
contig_5	cds	43216	43467	+	MGKHPG_01795		Ferredoxin	SO:0001217, UniRef:UniRef50_I3XUF4
contig_5	cds	43543	43764	-	MGKHPG_01800		DUF2835 domain-containing protein	SO:0001217, UniRef:UniRef50_A0A1Y1R1Z2
contig_5	cds	44011	44715	-	MGKHPG_01805		Glutamine amidotransferase	SO:0001217, UniRef:UniRef50_A0A0A3Z8E2
contig_5	cds	45117	45437	-	MGKHPG_01810		hypothetical protein
contig_5	cds	45979	47010	+	MGKHPG_01815		N-acetyl-gamma-glutamyl-phosphate reductase	SO:0001217, UniRef:UniRef50_Q9I5Q9
contig_5	cds	47622	47825	+	MGKHPG_01820		hypothetical protein
contig_5	cds	48317	50782	-	MGKHPG_01825		Penicillin-binding protein 1A	SO:0001217, UniRef:UniRef50_Q07806
contig_5	cds	51091	52557	-	MGKHPG_01830		Cardiolipin synthase A	SO:0001217, UniRef:UniRef50_A0A3P3VID5
contig_5	cds	52590	53369	-	MGKHPG_01835		putative membrane transporter protein	SO:0001217, UniRef:UniRef50_D2T7I6
contig_5	cds	53877	54656	+	MGKHPG_01840		MEMO1 family protein TsocGM_02390	SO:0001217, UniRef:UniRef50_A0A432MQM0
contig_5	cds	54766	56058	-	MGKHPG_01845		Adenylosuccinate synthetase	SO:0001217, UniRef:UniRef50_O31047
contig_5	cds	56837	57715	-	MGKHPG_01850	hflC	Protein HflC	SO:0001217, UniRef:UniRef50_A0A081NIG1
contig_5	cds	57712	58896	-	MGKHPG_01855	hflK	Protein HflK	SO:0001217, UniRef:UniRef50_A0A481QLF5
contig_5	cds	59095	60381	-	MGKHPG_01860	hflX	GTPase HflX	SO:0001217, UniRef:UniRef50_Q82V24
contig_5	cds	60696	60956	-	MGKHPG_01865	hfq	RNA chaperone Hfq	COG:COG1923, COG:T, SO:0001217, UniRef:UniRef50_P44437, UniRef:UniRef90_A0A081NIG4
contig_5	cds	61476	62381	-	MGKHPG_01870		tRNA dimethylallyltransferase	SO:0001217, UniRef:UniRef50_A6SV54
contig_5	cds	62502	63098	-	MGKHPG_01875		hypothetical protein	PFAM:PF13508.10
contig_5	cds	63278	64522	-	MGKHPG_01880		hypothetical protein
contig_5	cds	64526	65773	-	MGKHPG_01885		FAD-binding-3 domain-containing protein	SO:0001217, UniRef:UniRef50_A0A081NLM4
contig_5	cds	65787	66374	-	MGKHPG_01890		UPF0149 family protein	SO:0001217, UniRef:UniRef50_UPI00068E5E11
contig_5	cds	66683	67039	-	MGKHPG_01895		DUF4189 domain-containing protein	SO:0001217, UniRef:UniRef50_A0A3L8PYY2
contig_5	cds	67433	67642	+	MGKHPG_01900		TIGR02449 family protein	SO:0001217, UniRef:UniRef50_A0A081K7S8
contig_5	cds	67639	67947	+	MGKHPG_01905	zapA	Cell division protein ZapA	SO:0001217, UniRef:UniRef50_A0A1H1X5S1
contig_5	ncRNA	68347	68525	+	MGKHPG_01910	6S	6S / SsrS RNA	RFAM:RF00013, SO:0000655
contig_5	cds	68603	69346	-	MGKHPG_01915		Carbonic anhydrase	SO:0001217, UniRef:UniRef50_A0A0U5BT05
contig_5	cds	69457	70182	-	MGKHPG_01920		PapD-N domain-containing protein	SO:0001217, UniRef:UniRef50_A0A1X7AGI3
contig_5	cds	70566	71114	-	MGKHPG_01925		hypothetical protein
contig_5	cds	71238	72674	-	MGKHPG_01930	ntrC	DNA-binding transcriptional regulator NtrC	SO:0001217, UniRef:UniRef50_A0A7R6W9U5
contig_5	cds	72686	73747	-	MGKHPG_01935		histidine kinase	SO:0001217, UniRef:UniRef50_Q48CE8
contig_5	cds	73847	74425	-	MGKHPG_01940		hypothetical protein
contig_5	cds	74427	76466	-	MGKHPG_01945		hypothetical protein
contig_5	cds	77117	77746	+	MGKHPG_01950		Paraquat-inducible protein A	SO:0001217, UniRef:UniRef50_A0A1D2XBK8
contig_5	cds	77733	78362	+	MGKHPG_01955		Paraquat-inducible protein A	SO:0001217, UniRef:UniRef50_A0A081KH07
contig_5	cds	78340	80652	+	MGKHPG_01960		MCE family protein	SO:0001217, UniRef:UniRef50_A0A081NCZ7
contig_5	cds	81257	82042	+	MGKHPG_01965		hypothetical protein	PFAM:PF00096.29, PFAM:PF00096.29, PFAM:PF00096.29, PFAM:PF12874.10, PFAM:PF13894.9, PFAM:PF13912.9, PFAM:PF13912.9
contig_5	cds	82310	83161	+	MGKHPG_01970		hypothetical protein	PFAM:PF00096.29, PFAM:PF00096.29, PFAM:PF00096.29, PFAM:PF00096.29, PFAM:PF12874.10, PFAM:PF13912.9, PFAM:PF13912.9
contig_5	cds	83443	84177	+	MGKHPG_01975		hypothetical protein	PFAM:PF00096.29, PFAM:PF00096.29, PFAM:PF00096.29, PFAM:PF13894.9, PFAM:PF13912.9
contig_5	cds	84931	85509	-	MGKHPG_01980		hypothetical protein
contig_5	cds	85868	86644	-	MGKHPG_01985		(pseudo) IS3 family transposase	SO:0001217, UniRef:UniRef50_A0A7C5PWI0, UniRef:UniRef90_UPI0021D16236
contig_6	cds	300	974	-	MGKHPG_01990		hypothetical protein
contig_6	cds	1317	1982	-	MGKHPG_01995		hypothetical protein
contig_6	cds	2623	3282	+	MGKHPG_02000		hypothetical protein
contig_6	cds	3486	4235	+	MGKHPG_02005		hypothetical protein
contig_6	cds	4265	4915	-	MGKHPG_02010		hypothetical protein
contig_6	cds	5213	7564	+	MGKHPG_02015		hypothetical protein
contig_6	cds	7580	8374	-	MGKHPG_02020		hypothetical protein
contig_6	cds	9166	10584	+	MGKHPG_02025		hypothetical protein
contig_6	cds	10746	11270	+	MGKHPG_02030		hypothetical protein
contig_6	cds	12070	13191	+	MGKHPG_02035		Alanine dehydrogenase	SO:0001217, UniRef:UniRef50_A0A800LQA5
contig_6	cds	13422	14459	-	MGKHPG_02040	glxA	GlxA family transcriptional regulator	SO:0001217, UniRef:UniRef50_UPI0021D814DD
contig_6	cds	14634	15851	+	MGKHPG_02045		Acetylornithine/succinyldiaminopimelate aminotransferase	SO:0001217, UniRef:UniRef50_Q7N9E5
contig_6	cds	16134	16934	+	MGKHPG_02050		FAD-binding FR-type domain-containing protein	SO:0001217, UniRef:UniRef50_A0A081FX44
contig_6	cds	16965	18140	+	MGKHPG_02055		HipA-C domain-containing protein	SO:0001217, UniRef:UniRef50_A0A081K7X0
contig_6	cds	18137	18853	+	MGKHPG_02060		HIRAN domain-containing protein	SO:0001217, UniRef:UniRef50_A1TWM3
contig_6	cds	19180	19494	+	MGKHPG_02065		hypothetical protein
contig_6	cds	20099	20353	+	MGKHPG_02070	hicA	Type II toxin-antitoxin system HicA family toxin	SO:0001217, UniRef:UniRef50_A0A024HMA1
contig_6	cds	20350	20682	+	MGKHPG_02075	hicB	type II toxin-antitoxin system HicB family antitoxin	SO:0001217, UniRef:UniRef50_Q1IDX8, UniRef:UniRef90_UPI00214855F7
contig_6	cds	21001	21927	+	MGKHPG_02080		Restriction endonuclease	SO:0001217, UniRef:UniRef50_A0A0Q2N3E3
contig_6	cds	22295	25345	+	MGKHPG_02085		FAD-binding PCMH-type domain-containing protein	SO:0001217, UniRef:UniRef50_A0A0V7Z469
contig_6	cds	25403	26500	-	MGKHPG_02090		Glutamine-scyllo-inositol transaminase-like protein	SO:0001217, UniRef:UniRef50_A0A142BIQ5
contig_6	cds	26500	27438	-	MGKHPG_02095		UDP-N-acetyl-D-glucosamine dehydrogenase	SO:0001217, UniRef:UniRef50_A0A081KGZ9
contig_6	cds	27829	28557	-	MGKHPG_02100		Sugar fermentation stimulation -like protein	SO:0001217, UniRef:UniRef50_E1SVV8
contig_6	cds	28605	28916	+	MGKHPG_02105		hypothetical protein
contig_6	cds	28938	29381	+	MGKHPG_02110	dksA	RNA polymerase-binding protein DksA	SO:0001217, UniRef:UniRef50_P43758, UniRef:UniRef90_UPI0021E0050D
contig_6	cds	29692	30585	+	MGKHPG_02115		Glutamyl-Q tRNA(Asp) synthetase	SO:0001217, UniRef:UniRef50_A0A2G2JL12
contig_6	cds	30651	31463	+	MGKHPG_02120		hypothetical protein
contig_6	cds	31641	32393	-	MGKHPG_02125		hypothetical protein
contig_6	cds	32785	33984	-	MGKHPG_02130		hypothetical protein
contig_6	cds	34428	35675	+	MGKHPG_02135		hypothetical protein
contig_6	cds	36238	37509	+	MGKHPG_02140		hypothetical protein
contig_6	cds	37877	38308	+	MGKHPG_02145		Y1-Tnp domain-containing protein	SO:0001217, UniRef:UniRef50_S2LBQ6
contig_6	cds	38703	39242	-	MGKHPG_02150		RNA polymerase sigma factor	SO:0001217, UniRef:UniRef50_A0A7Z2YGF8
contig_6	cds	39321	40022	-	MGKHPG_02155		glutathione transferase	SO:0001217, UniRef:UniRef50_A0A0M7ALC2
contig_6	cds	40171	40311	-	MGKHPG_02160		hypothetical protein
contig_6	cds	41249	41491	+	MGKHPG_02165	pilT	Twitching motility protein PilT	SO:0001217, UniRef:UniRef50_A0A1D2XA97
contig_6	cds	41534	42607	-	MGKHPG_02170		Selenide, water dikinase	SO:0001217, UniRef:UniRef50_Q9I383
contig_6	cds	42938	46774	-	MGKHPG_02175		hypothetical protein
contig_6	cds	46777	48252	-	MGKHPG_02180		Ribonuclease G	SO:0001217, UniRef:UniRef50_P45175
contig_6	cds	48527	49273	-	MGKHPG_02185		dTTP/UTP pyrophosphatase	SO:0001217, UniRef:UniRef50_A0A5P9HC97
contig_6	cds	49292	49780	-	MGKHPG_02190	mreD	Rod shape-determining protein MreD	SO:0001217, UniRef:UniRef50_A0A142BFD0
contig_6	cds	49777	50583	-	MGKHPG_02195	mreC	Cell shape-determining protein MreC	SO:0001217, UniRef:UniRef50_A0A3L8BCI1
contig_6	cds	50783	51820	-	MGKHPG_02200	mreB	Cell shape-determining protein MreB	SO:0001217, UniRef:UniRef50_P44474, UniRef:UniRef90_A0A081NK29
contig_6	cds	52220	52363	-	MGKHPG_02205		hypothetical protein
contig_6	cds	52516	52803	+	MGKHPG_02210		Aspartyl/glutamyl-tRNA(Asn/Gln) amidotransferase subunit C	SO:0001217, UniRef:UniRef50_Q4KIA7
contig_6	cds	52888	54348	+	MGKHPG_02215		Glutamyl-tRNA(Gln) amidotransferase subunit A	SO:0001217, UniRef:UniRef50_Q9HVT8
contig_6	cds	54359	55807	+	MGKHPG_02220		Aspartyl/glutamyl-tRNA(Asn/Gln) amidotransferase subunit B	SO:0001217, UniRef:UniRef50_A4XQK5
contig_6	cds	56068	56763	+	MGKHPG_02225		IS3 family transposase	SO:0001217, UniRef:UniRef50_A0A5R8WJ90
contig_6	cds	57188	57337	+	MGKHPG_02230		hypothetical protein
contig_6	cds	58095	58955	+	MGKHPG_02235		hypothetical protein
contig_6	cds	58952	59779	+	MGKHPG_02240		AP-endonuc-2 domain-containing protein	SO:0001217, UniRef:UniRef50_A0A1M6AQY2
contig_6	cds	59793	60587	+	MGKHPG_02245		hypothetical protein
contig_6	cds	60584	61804	+	MGKHPG_02250		hypothetical protein
contig_6	cds	61797	62915	+	MGKHPG_02255		hypothetical protein
contig_6	cds	62966	64681	+	MGKHPG_02260		hypothetical protein	PFAM:PF00733.24, PFAM:PF13522.9, PFAM:PF13537.9
contig_6	cds	64674	65528	+	MGKHPG_02265		Polysaccharide deacetylase	SO:0001217, UniRef:UniRef50_A0A1M6AQM9
contig_6	cds	65531	66136	+	MGKHPG_02270		hypothetical protein	PFAM:PF03358.18
contig_6	cds	66312	66476	-	MGKHPG_02275		hypothetical protein
contig_6	cds	66424	66876	-	MGKHPG_02280		hypothetical protein
contig_6	cds	66987	67397	-	MGKHPG_02285		DDE-Tnp-1 domain-containing protein	SO:0001217, UniRef:UniRef50_A0A1C9C2Y2
contig_6	cds	67484	67777	-	MGKHPG_02290		Putative transposase	SO:0001217, UniRef:UniRef50_G0CJ05
contig_6	cds	68307	69461	+	MGKHPG_02295		Aminobenzoyl-glutamate transport protein	SO:0001217, UniRef:UniRef50_A0A455UBL3
contig_6	cds	69463	69915	+	MGKHPG_02300		hypothetical protein
contig_6	cds	70033	70416	+	MGKHPG_02305		hypothetical protein	PFAM:PF01740.24
contig_6	cds	70692	71369	+	MGKHPG_02310		hypothetical protein	PFAM:PF19763.2
contig_6	cds	72052	72267	-	MGKHPG_02315		50S ribosomal protein L31	SO:0001217, UniRef:UniRef50_Q15N51
contig_6	cds	72489	74753	+	MGKHPG_02320		Primosomal protein N'	SO:0001217, UniRef:UniRef50_A0A142BGK8
contig_6	cds	75025	75345	-	MGKHPG_02325		RRM domain-containing protein	SO:0001217, UniRef:UniRef50_A0A081NCU0
contig_6	cds	76955	77476	+	MGKHPG_02330		Molybdenum cofactor biosynthesis protein B	SO:0001217, UniRef:UniRef50_P0AF00
contig_6	cds	77483	77968	+	MGKHPG_02335		Cyclic pyranopterin monophosphate synthase	SO:0001217, UniRef:UniRef50_A0A142BAZ2
contig_6	cds	77965	78216	+	MGKHPG_02340		Molybdopterin synthase sulfur carrier subunit	SO:0001217, UniRef:UniRef50_A0A4V5NWM3
contig_6	cds	78158	78682	+	MGKHPG_02345		Molybdopterin synthase catalytic subunit	SO:0001217, UniRef:UniRef50_P30749
contig_6	cds	78676	79419	+	MGKHPG_02350		Molybdate ABC transporter substrate-binding protein	SO:0001217, UniRef:UniRef50_A0A081NLA4
contig_6	cds	79420	80112	+	MGKHPG_02355		Molybdenum transport system permease	SO:0001217, UniRef:UniRef50_A0A024HE55
contig_6	cds	80087	81193	+	MGKHPG_02360	modC	Molybdenum import ATP-binding protein ModC	SO:0001217, UniRef:UniRef50_A0A081NLA2
contig_6	cds	81761	82744	-	MGKHPG_02365		hypothetical protein
contig_7	cds	634	1959	-	MGKHPG_02370		hypothetical protein
contig_7	cds	2265	3299	-	MGKHPG_02375		Twitching motility protein	SO:0001217, UniRef:UniRef50_Q06581
contig_7	cds	3619	4302	+	MGKHPG_02380		Pyridoxal phosphate homeostasis protein	SO:0001217, UniRef:UniRef50_P67082
contig_7	cds	4315	5148	+	MGKHPG_02385		Pyrroline-5-carboxylate reductase	SO:0001217, UniRef:UniRef50_P22008
contig_7	cds	5278	5832	+	MGKHPG_02390	yggT	YggT family protein	SO:0001217, UniRef:UniRef50_A0A3P3VM22
contig_7	cds	6028	6963	-	MGKHPG_02395		Hydrolase-4 domain-containing protein	SO:0001217, UniRef:UniRef50_A0A081K6T2
contig_7	cds	6953	7573	-	MGKHPG_02400		hypothetical protein	PFAM:PF02357.22
contig_7	cds	7918	9321	-	MGKHPG_02405		Twin-arginine translocation pathway signal protein	SO:0001217, UniRef:UniRef50_A0A2H0IAY9
contig_7	cds	9654	10163	+	MGKHPG_02410		Ferric uptake regulation protein	SO:0001217, UniRef:UniRef50_A0A081K6A6
contig_7	cds	10160	10909	+	MGKHPG_02415	znuC	Zinc import ATP-binding protein ZnuC	SO:0001217, UniRef:UniRef50_A0A5P9EQN6
contig_7	cds	10909	11700	+	MGKHPG_02420		ABC transporter, membrane spanning protein, zinc	SO:0001217, UniRef:UniRef50_D5BP34
contig_7	cds	11724	12722	-	MGKHPG_02425		tetratricopeptide repeat protein	SO:0001217, UniRef:UniRef50_UPI0021DB2C42
contig_7	cds	12834	13358	-	MGKHPG_02430		Adenine phosphoribosyltransferase	SO:0001217, UniRef:UniRef50_A0A081KBW7
contig_7	cds	13746	14240	+	MGKHPG_02435		hypothetical protein
contig_7	cds	14260	14865	-	MGKHPG_02440		UDG domain-containing protein	SO:0001217, UniRef:UniRef50_F7ZI53
contig_7	cds	14915	15727	-	MGKHPG_02445		Orotidine 5'-phosphate decarboxylase	SO:0001217, UniRef:UniRef50_Q2KY06
contig_7	cds	16120	17280	+	MGKHPG_02450		Cytochrome c oxidase subunit 2	SO:0001217, UniRef:UniRef50_A0A8T7JE16
contig_7	cds	17292	18887	+	MGKHPG_02455	ctaD	cytochrome c oxidase subunit I	SO:0001217, UniRef:UniRef50_A0A0W0Y4Y2, UniRef:UniRef90_A0A081NDV6
contig_7	cds	18925	19419	+	MGKHPG_02460		bPH-2 domain-containing protein	SO:0001217, UniRef:UniRef50_Q1HA10
contig_7	cds	19458	20024	+	MGKHPG_02465	ctaG	Cytochrome c oxidase assembly protein CtaG	SO:0001217, UniRef:UniRef50_A0A142B6F7
contig_7	cds	20024	20914	+	MGKHPG_02470		cytochrome-c oxidase	SO:0001217, UniRef:UniRef50_G8PXA6
contig_7	cds	20934	21227	-	MGKHPG_02475		hypothetical protein
contig_7	cds	21266	21967	+	MGKHPG_02480		SURF1-like protein	SO:0001217, UniRef:UniRef50_A0A142B6G0
contig_7	cds	21960	22547	+	MGKHPG_02485		hypothetical protein
contig_7	cds	22554	23621	+	MGKHPG_02490	ctaA	CtaA	SO:0001217, UniRef:UniRef50_G8PXA2
contig_7	cds	23614	24534	+	MGKHPG_02495		Protoheme IX farnesyltransferase 1	SO:0001217, UniRef:UniRef50_Q3KK91
contig_7	cds	24574	25227	+	MGKHPG_02500		Thioredoxin domain-containing protein	SO:0001217, UniRef:UniRef50_A0A081NDW3
contig_7	cds	25379	25678	-	MGKHPG_02505		hypothetical protein
contig_7	cds	26149	26442	-	MGKHPG_02510		hypothetical protein
contig_7	cds	26729	27025	-	MGKHPG_02515		hypothetical protein
contig_7	cds	27394	27741	-	MGKHPG_02520		hypothetical protein
contig_7	cds	28116	28427	-	MGKHPG_02525		hypothetical protein
contig_7	cds	28689	29012	-	MGKHPG_02530		hypothetical protein
contig_7	cds	29117	29407	-	MGKHPG_02535		hypothetical protein
contig_7	cds	29517	29732	-	MGKHPG_02540		hypothetical protein
contig_7	cds	30215	30547	-	MGKHPG_02545		hypothetical protein
contig_7	cds	30650	30943	-	MGKHPG_02550		hypothetical protein
contig_7	cds	31007	31309	-	MGKHPG_02555		hypothetical protein
contig_7	cds	31421	31729	-	MGKHPG_02560		hypothetical protein
contig_7	cds	31936	32091	-	MGKHPG_02565		hypothetical protein
contig_7	cds	32097	32441	-	MGKHPG_02570		hypothetical protein
contig_7	cds	32772	33158	-	MGKHPG_02575	vnfA	RutC family protein in vnfA 5'region	SO:0001217, UniRef:UniRef50_P40431
contig_7	cds	33408	35537	-	MGKHPG_02580		guanosine-3',5'-bis(diphosphate) 3'-diphosphatase	SO:0001217, UniRef:UniRef50_A0A069Q2V6
contig_7	cds	35616	35867	-	MGKHPG_02585		DNA-directed RNA polymerase subunit omega	SO:0001217, UniRef:UniRef50_Q1I2S9
contig_7	cds	36052	37833	+	MGKHPG_02590		hypothetical protein	PFAM:PF00557.27, PFAM:PF01321.21, PFAM:PF16188.8, PFAM:PF16189.8
contig_7	cds	38135	39022	+	MGKHPG_02595		hypothetical protein	PFAM:PF00096.29, PFAM:PF00096.29, PFAM:PF00096.29
contig_7	cds	39283	40155	+	MGKHPG_02600		hypothetical protein	PFAM:PF00096.29, PFAM:PF00096.29, PFAM:PF00096.29, PFAM:PF00096.29
contig_7	cds	40432	41316	+	MGKHPG_02605		hypothetical protein	PFAM:PF00096.29, PFAM:PF00096.29, PFAM:PF00096.29, PFAM:PF00096.29, PFAM:PF12874.10, PFAM:PF12874.10, PFAM:PF13894.9, PFAM:PF13894.9, PFAM:PF13894.9, PFAM:PF13912.9
contig_7	cds	41368	42249	+	MGKHPG_02610		hypothetical protein	PFAM:PF00096.29, PFAM:PF00096.29, PFAM:PF00096.29, PFAM:PF00096.29, PFAM:PF13894.9
contig_7	cds	42382	42912	-	MGKHPG_02615		hypothetical protein
contig_7	cds	42905	43516	-	MGKHPG_02620		ADP-ribose pyrophosphatase	SO:0001217, UniRef:UniRef50_A0A081K6D9
contig_7	cds	43513	44091	-	MGKHPG_02625		nicotinate-nucleotide adenylyltransferase	SO:0001217, UniRef:UniRef50_A0A1Y1R4G7
contig_7	cds	44207	45064	-	MGKHPG_02630		hypothetical protein	PFAM:PF03372.26
contig_7	cds	45116	45832	-	MGKHPG_02635		thiol:disulfide interchange protein DsbA/DsbL	SO:0001217, UniRef:UniRef50_UPI000690316F
contig_7	cds	45905	46519	-	MGKHPG_02640		Cytochrome C	SO:0001217, UniRef:UniRef50_A0A081NDX0
contig_7	cds	46747	47385	+	MGKHPG_02645	engB	putative GTP-binding protein EngB	SO:0001217, UniRef:UniRef50_A1AVN1
contig_7	cds	47501	48544	+	MGKHPG_02650		hypothetical protein	PFAM:PF01087.25, PFAM:PF02744.20
contig_7	cds	48807	51080	+	MGKHPG_02655	pstC	PstC	SO:0001217, UniRef:UniRef50_G8PY57
contig_7	cds	51196	62010	-	MGKHPG_02660		hypothetical protein
contig_7	cds	62129	63907	+	MGKHPG_02665	pstA	Phosphate transport system permease protein PstA	SO:0001217, UniRef:UniRef50_A0A2N1ZGR3
contig_7	cds	63912	64781	+	MGKHPG_02670	pstB	Phosphate import ATP-binding protein PstB	SO:0001217, UniRef:UniRef50_Q51546
contig_7	cds	65372	66100	+	MGKHPG_02675		Phosphate-specific transport system accessory PhoU-like protein	SO:0001217, UniRef:UniRef50_Q51547
contig_7	cds	66321	68486	+	MGKHPG_02680		Type I secretion system permease/ATPase	SO:0001217, UniRef:UniRef50_F1W113
contig_7	cds	68496	69917	+	MGKHPG_02685		Membrane fusion protein (MFP) family protein	SO:0001217, UniRef:UniRef50_A0A142B747
contig_7	cds	70079	71764	+	MGKHPG_02690		hypothetical protein
contig_7	cds	71786	72943	-	MGKHPG_02695		hypothetical protein	PFAM:PF00805.25, PFAM:PF00805.25, PFAM:PF00805.25, PFAM:PF00805.25, PFAM:PF13576.9, PFAM:PF13576.9, PFAM:PF13599.9
contig_7	cds	73366	74379	+	MGKHPG_02700		hypothetical protein
contig_7	cds	74595	75611	-	MGKHPG_02705	rsgA	Small ribosomal subunit biogenesis GTPase RsgA	SO:0001217, UniRef:UniRef50_A0A142B7L2
contig_7	cds	75755	76297	+	MGKHPG_02710		Oligoribonuclease	SO:0001217, UniRef:UniRef50_A5F3M7
contig_7	cds	76560	77057	-	MGKHPG_02715		hypothetical protein
contig_7	cds	77415	79895	+	MGKHPG_02720		Ribonuclease R	SO:0001217, UniRef:UniRef50_A0A1H9GUE3
contig_7	cds	80028	80558	+	MGKHPG_02725		hypothetical protein	SO:0001217, UniRef:UniRef50_UPI00068982A4, UniRef:UniRef90_UPI002148E8A6
contig_7	cds	80555	80842	+	MGKHPG_02730		(pseudo) IS4 family transposase	KEGG:K07495, SO:0001217, UniRef:UniRef50_UPI001F505667, UniRef:UniRef90_UPI001F505667
contig_7	cds	80852	81406	+	MGKHPG_02735		(pseudo) transposase	KEGG:K07495, SO:0001217, UniRef:UniRef50_UPI0021476FE3, UniRef:UniRef90_UPI0021476FE3
contig_8	cds	265	543	+	MGKHPG_02740		ComEA family DNA-binding protein	SO:0001217, UniRef:UniRef50_UPI0021D8EF93
contig_8	cds	708	2927	-	MGKHPG_02745	tmcA	tRNA(Met) cytidine acetyltransferase TmcA	SO:0001217, UniRef:UniRef50_A0A1D2QM67
contig_8	cds	3131	3781	-	MGKHPG_02750		Peptidyl-prolyl cis-trans isomerase	SO:0001217, UniRef:UniRef50_A0A162V5B9
contig_8	tRNA	3934	4010	+	MGKHPG_02755	trnP	tRNA-Pro(ggg)	SO:0000268
contig_8	ncRNA	4571	4952	+	MGKHPG_02760	RNaseP_bact_a	Bacterial RNase P class A	RFAM:RF00010, SO:0000386
contig_8	cds	5274	5729	+	MGKHPG_02765	mraZ	Transcriptional regulator MraZ	SO:0001217, UniRef:UniRef50_A0A081NE95
contig_8	cds	5730	6668	+	MGKHPG_02770		Ribosomal RNA small subunit methyltransferase H	SO:0001217, UniRef:UniRef50_A4VIH0
contig_8	cds	6659	6955	+	MGKHPG_02775	ftsL	Cell division protein FtsL	SO:0001217, UniRef:UniRef50_A0A1D2X4T4
contig_8	cds	6952	8682	+	MGKHPG_02780	ftsI	Peptidoglycan D,D-transpeptidase FtsI	SO:0001217, UniRef:UniRef50_A0A1V0BA19
contig_8	cds	8699	10198	+	MGKHPG_02785		UDP-N-acetylmuramoyl-L-alanyl-D-glutamate--2,6-diaminopimelate ligase	SO:0001217, UniRef:UniRef50_A0A142BEK1
contig_8	cds	10195	11622	+	MGKHPG_02790		UDP-N-acetylmuramoyl-tripeptide--D-alanyl-D-alanine ligase	SO:0001217, UniRef:UniRef50_A0A081KED2
contig_8	cds	11623	12705	+	MGKHPG_02795		Phospho-N-acetylmuramoyl-pentapeptide-transferase	SO:0001217, UniRef:UniRef50_Q9KPG4
contig_8	cds	12748	14115	+	MGKHPG_02800		UDP-N-acetylmuramoylalanine--D-glutamate ligase	SO:0001217, UniRef:UniRef50_Q4K6J1
contig_8	cds	14109	15296	+	MGKHPG_02805	ftsW	putative peptidoglycan glycosyltransferase FtsW	SO:0001217, UniRef:UniRef50_A0A081KEC9
contig_8	cds	15283	16386	+	MGKHPG_02810		UDP-N-acetylglucosamine--N-acetylmuramyl-(pentapeptide) pyrophosphoryl-undecaprenol N-acetylglucosamine transferase	SO:0001217, UniRef:UniRef50_A0A081KEC8
contig_8	cds	16379	17818	+	MGKHPG_02815		UDP-N-acetylmuramate--L-alanine ligase	SO:0001217, UniRef:UniRef50_Q2Y639
contig_8	cds	17829	18821	+	MGKHPG_02820		D-alanine--D-alanine ligase	SO:0001217, UniRef:UniRef50_A0A0D6EWF4
contig_8	cds	18818	19609	+	MGKHPG_02825		FtsQ-type POTRA domain-containing protein	SO:0001217, UniRef:UniRef50_A0A8X8R1B3
contig_8	cds	19718	20953	+	MGKHPG_02830	ftsA	Cell division protein FtsA	SO:0001217, UniRef:UniRef50_P47203
contig_8	cds	21004	22212	+	MGKHPG_02835	ftsZ	Cell division protein FtsZ	SO:0001217, UniRef:UniRef50_A0A6V7GSW7
contig_8	cds	22336	23250	+	MGKHPG_02840		UDP-3-O-acyl-N-acetylglucosamine deacetylase	SO:0001217, UniRef:UniRef50_Q3J796
contig_8	cds	23317	25056	-	MGKHPG_02845	batD	BatD family protein	SO:0001217, UniRef:UniRef50_UPI0021DA3E3D
contig_8	cds	25050	26870	-	MGKHPG_02850		VWFA domain-containing protein	SO:0001217, UniRef:UniRef50_A0A081NGD4
contig_8	cds	26870	27898	-	MGKHPG_02855		VWFA domain-containing protein	SO:0001217, UniRef:UniRef50_A0A510IYK4
contig_8	cds	27891	28367	-	MGKHPG_02860		DUF4381 domain-containing protein	SO:0001217, UniRef:UniRef50_A0A142BE74
contig_8	cds	28370	29293	-	MGKHPG_02865		DUF58 domain-containing protein	SO:0001217, UniRef:UniRef50_A0A142BE73
contig_8	cds	29315	30277	-	MGKHPG_02870	moxR	MoxR family ATPase	SO:0001217, UniRef:UniRef50_B6ERE8
contig_8	cds	30611	35536	+	MGKHPG_02875		glutamate dehydrogenase	SO:0001217, UniRef:UniRef50_A0A1X7AMM5
contig_8	cds	35624	36643	+	MGKHPG_02880		Dihydroorotate dehydrogenase (quinone)	SO:0001217, UniRef:UniRef50_Q2Y5H8
contig_8	cds	36702	36917	-	MGKHPG_02885		Ribosome modulation factor	SO:0001217, UniRef:UniRef50_B3PIL7
contig_8	cds	37150	39312	+	MGKHPG_02890		Ribosomal RNA large subunit methyltransferase K/L	SO:0001217, UniRef:UniRef50_Q88L39
contig_8	cds	39384	40067	-	MGKHPG_02895	oprG	Outer membrane protein OprG	SO:0001217, UniRef:UniRef50_Q1N586
contig_8	cds	40676	41089	-	MGKHPG_02900		hypothetical protein
contig_8	cds	41225	41404	-	MGKHPG_02905		hypothetical protein
contig_8	cds	41404	41886	-	MGKHPG_02910		hypothetical protein
contig_8	cds	42356	43600	+	MGKHPG_02915	lolC	Protein LolC	SO:0001217, UniRef:UniRef50_A0A031G1N4
contig_8	cds	43593	44288	+	MGKHPG_02920	lolD	Lipoprotein-releasing system ATP-binding protein LolD	SO:0001217, UniRef:UniRef50_Q0VQQ0
contig_8	cds	44421	45686	+	MGKHPG_02925		hypothetical protein
contig_8	cds	46030	47283	+	MGKHPG_02930		hypothetical protein
contig_8	cds	47941	49044	-	MGKHPG_02935		Anhydro-N-acetylmuramic acid kinase	SO:0001217, UniRef:UniRef50_Q3K5W7
contig_8	cds	49222	49737	-	MGKHPG_02940		N-acetyltransferase domain-containing protein	SO:0001217, UniRef:UniRef50_A0A081NKB3
contig_8	cds	49771	50076	-	MGKHPG_02945		Nfu-N domain-containing protein	SO:0001217, UniRef:UniRef50_A0A142BGF5
contig_8	cds	50190	50477	+	MGKHPG_02950		hypothetical protein
contig_8	cds	50698	52449	+	MGKHPG_02955		hypothetical protein
contig_8	cds	52478	52795	+	MGKHPG_02960		hypothetical protein
contig_8	cds	52867	55191	-	MGKHPG_02965		hypothetical protein	PFAM:PF03797.22
contig_8	cds	55545	56240	-	MGKHPG_02970	fabG	3-oxoacyl-ACP reductase FabG	SO:0001217, UniRef:UniRef50_A0A2S5CS58
contig_8	cds	56468	57079	+	MGKHPG_02975		hypothetical protein
contig_8	cds	57076	58290	-	MGKHPG_02980		Aromatic amino acid permease	SO:0001217, UniRef:UniRef50_A0A081K9I7
contig_8	cds	58384	59013	-	MGKHPG_02985	fliH	FliH domain-containing protein	SO:0001217, UniRef:UniRef50_A0A1E4ZXS2
contig_8	cds	58992	59678	-	MGKHPG_02990		hypothetical protein
contig_8	cds	59681	60505	-	MGKHPG_02995		hypothetical protein
contig_8	cds	60533	61117	-	MGKHPG_03000		hypothetical protein
contig_8	cds	61180	61557	-	MGKHPG_03005	sycN	Type III secretion chaperone SycN	SO:0001217, UniRef:UniRef50_A0A081NKD1
contig_8	cds	61770	62504	-	MGKHPG_03010		hypothetical protein	PFAM:PF09059.13
contig_8	cds	62504	63424	-	MGKHPG_03015		hypothetical protein
contig_8	cds	64053	64829	+	MGKHPG_03020		hypothetical protein
contig_8	cds	64886	65842	-	MGKHPG_03025		Proline iminopeptidase	SO:0001217, UniRef:UniRef50_A0A0C5VEN5
contig_8	cds	65978	67795	-	MGKHPG_03030	bipA	50S ribosomal subunit assembly factor BipA	SO:0001217, UniRef:UniRef50_P44910
contig_8	cds	68075	69862	+	MGKHPG_03035		ATP-dependent lipid A-core flippase	SO:0001217, UniRef:UniRef50_Q9HUG8
contig_8	cds	69859	71325	+	MGKHPG_03040	hldE	Bifunctional protein HldE	SO:0001217, UniRef:UniRef50_Q9HUG9
contig_8	cds	71710	73377	+	MGKHPG_03045	recN	DNA repair protein RecN	SO:0001217, UniRef:UniRef50_Q9HV41
contig_8	cds	73605	75041	-	MGKHPG_03050		hypothetical protein	PFAM:PF04225.15, PFAM:PF19425.2
contig_8	cds	75685	76992	+	MGKHPG_03055		Tyrosine--tRNA ligase 1	SO:0001217, UniRef:UniRef50_Q9KUQ0
contig_8	cds	77548	78327	+	MGKHPG_03060		hypothetical protein
contig_8	cds	78494	79183	+	MGKHPG_03065		Phosphoglycolate phosphatase	SO:0001217, UniRef:UniRef50_A0A142BFW4
contig_8	cds	79980	80579	+	MGKHPG_03070		acyloxyacyl hydrolase	SO:0001217, UniRef:UniRef50_UPI0021D96BB9
contig_9	cds	120	935	+	MGKHPG_03075		Exodeoxyribonuclease III	SO:0001217, UniRef:UniRef50_E8KI31
contig_9	cds	1148	2701	-	MGKHPG_03080		hypothetical protein	PFAM:PF00226.34
contig_9	cds	3040	3288	+	MGKHPG_03085		hypothetical protein
contig_9	cds	3430	3666	-	MGKHPG_03090		Glutaredoxin family protein	SO:0001217, UniRef:UniRef50_H8W971
contig_9	cds	3771	5738	+	MGKHPG_03095		Potassium transporter	SO:0001217, UniRef:UniRef50_A0A081KCA3
contig_9	cds	6125	6334	+	MGKHPG_03100		DUF2970 domain-containing protein	SO:0001217, UniRef:UniRef50_A0A2D5LCH8
contig_9	cds	6343	6465	-	MGKHPG_03105		hypothetical protein
contig_9	cds	6568	7608	-	MGKHPG_03110	sohB	Protease SohB	SO:0001217, UniRef:UniRef50_I8HZP9
contig_9	cds	7877	8194	+	MGKHPG_03115		SCP2 domain-containing protein	SO:0001217, UniRef:UniRef50_S6AGG9
contig_9	cds	8707	9651	-	MGKHPG_03120		HTH lysR-type domain-containing protein	SO:0001217, UniRef:UniRef50_A0A446ZLV1
contig_9	cds	9783	11096	+	MGKHPG_03125	aceA	isocitrate lyase	EC:4.1.3.1, KEGG:K01637, SO:0001217, UniRef:UniRef50_P51066, UniRef:UniRef90_UPI0021DA8F8A
contig_9	cds	11276	12283	+	MGKHPG_03130		Threonine dehydratase	SO:0001217, UniRef:UniRef50_A0A142BCL2
contig_9	cds	12543	14714	+	MGKHPG_03135		hypothetical protein	PFAM:PF05495.15, PFAM:PF13639.9
contig_9	cds	15236	17989	+	MGKHPG_03140		hypothetical protein	PFAM:PF05495.15
contig_9	cds	18533	20833	+	MGKHPG_03145		hypothetical protein	PFAM:PF05495.15
contig_9	cds	20861	21367	-	MGKHPG_03150		Putative 4-hydroxy-4-methyl-2-oxoglutarate aldolase	SO:0001217, UniRef:UniRef50_Q88L51
contig_9	cds	21438	23804	-	MGKHPG_03155		Phosphoenolpyruvate synthase	SO:0001217, UniRef:UniRef50_C7G527
contig_9	cds	23878	24753	+	MGKHPG_03160		Putative phosphoenolpyruvate synthase regulatory protein	SO:0001217, UniRef:UniRef50_A0A1X7AKM7
contig_9	cds	24862	26289	-	MGKHPG_03165		hypothetical protein
contig_9	cds	26391	27803	-	MGKHPG_03170		hypothetical protein
contig_9	cds	27987	28841	-	MGKHPG_03175		hypothetical protein
contig_9	cds	29064	30560	-	MGKHPG_03180		2-methylcitrate dehydratase	SO:0001217, UniRef:UniRef50_A0A3D2IW58
contig_9	cds	30634	31758	-	MGKHPG_03185		2-methylcitrate synthase	SO:0001217, UniRef:UniRef50_Q56063
contig_9	cds	32024	32902	-	MGKHPG_03190		2-methylisocitrate lyase	SO:0001217, UniRef:UniRef50_Q8EJW1
contig_9	cds	33090	34469	+	MGKHPG_03195		aminodeoxychorismate synthase	SO:0001217, UniRef:UniRef50_A0A081KC45
contig_9	tRNA	34690	34776	-	MGKHPG_03200	trnL	tRNA-Leu(taa)	SO:0000264
contig_9	tRNA	34842	34915	-	MGKHPG_03205	trnC	tRNA-Cys(gca)	SO:0000258
contig_9	tRNA	34960	35035	-	MGKHPG_03210	trnG	tRNA-Gly(gcc)	SO:0000260
contig_9	cds	35161	35739	-	MGKHPG_03215		CDP-diacylglycerol--glycerol-3-phosphate 3-phosphatidyltransferase	SO:0001217, UniRef:UniRef50_A0A1V0LCH5
contig_9	cds	35839	37674	-	MGKHPG_03220		UvrABC system protein C	SO:0001217, UniRef:UniRef50_Q607S4
contig_9	cds	37780	38712	-	MGKHPG_03225		hypothetical protein	PFAM:PF00766.22, PFAM:PF01012.24
contig_9	cds	38712	39461	-	MGKHPG_03230		Electron transfer flavoprotein subunit beta	SO:0001217, UniRef:UniRef50_P53575
contig_9	cds	39775	41445	+	MGKHPG_03235		Electron transfer flavoprotein-ubiquinone oxidoreductase	SO:0001217, UniRef:UniRef50_Q3J5K9
contig_9	cds	41839	42456	-	MGKHPG_03240		Riboflavin synthase	SO:0001217, UniRef:UniRef50_A0A514ETH3
contig_9	cds	42465	42971	-	MGKHPG_03245		Nudix hydrolase domain-containing protein	SO:0001217, UniRef:UniRef50_A0A081N123
contig_9	cds	43603	44913	+	MGKHPG_03250		Homoserine dehydrogenase	SO:0001217, UniRef:UniRef50_P29365
contig_9	cds	44923	46323	+	MGKHPG_03255		Threonine synthase	SO:0001217, UniRef:UniRef50_P29363
contig_9	cds	46335	46562	+	MGKHPG_03260		hypothetical protein
contig_9	cds	46543	47490	+	MGKHPG_03265		Glycerate dehydrogenase	SO:0001217, UniRef:UniRef50_Q0VLV9
contig_9	cds	48029	49408	-	MGKHPG_03270		Mannose-1-phosphate guanylyltransferase	SO:0001217, UniRef:UniRef50_P24174
contig_9	cds	49804	51147	-	MGKHPG_03275		Branched-chain amino acid transport system carrier protein	SO:0001217, UniRef:UniRef50_A0A142BBL1
contig_9	cds	51838	52182	+	MGKHPG_03280		DUF805 domain-containing protein	SO:0001217, UniRef:UniRef50_A1S8X9
contig_9	cds	52706	53746	+	MGKHPG_03285		DUF1016 domain-containing protein	SO:0001217, UniRef:UniRef50_I3IE87
contig_9	cds	54361	55536	-	MGKHPG_03290	fadA	acetyl-CoA C-acyltransferase FadA	SO:0001217, UniRef:UniRef50_P21151, UniRef:UniRef90_UPI0021D997DD
contig_9	cds	55604	57751	-	MGKHPG_03295		Fatty acid oxidation complex subunit alpha	SO:0001217, UniRef:UniRef50_P28793
contig_9	cds	58101	58544	+	MGKHPG_03300		Universal stress protein	SO:0001217, UniRef:UniRef50_A0A5S9QMS2
contig_9	cds	58660	60549	-	MGKHPG_03305		ATP-binding protein Uup	SO:0001217, UniRef:UniRef50_A0A421K6I9
contig_9	cds	60751	61200	-	MGKHPG_03310	sixA	Phosphohistidine phosphatase SixA	SO:0001217, UniRef:UniRef50_A0A081KCG7
contig_9	cds	61197	61508	-	MGKHPG_03315		DUF4389 domain-containing protein	SO:0001217, UniRef:UniRef50_A0A142BDA0
contig_9	cds	61578	62618	-	MGKHPG_03320		Glycerol-3-phosphate dehydrogenase [NAD(P)+]	SO:0001217, UniRef:UniRef50_Q1QUM1
contig_9	cds	62947	63462	+	MGKHPG_03325		3-hydroxydecanoyl-[acyl-carrier-protein] dehydratase	SO:0001217, UniRef:UniRef50_Q1R0D9
contig_9	cds	63493	64710	+	MGKHPG_03330		3-oxoacyl-[acyl-carrier-protein] synthase 1	SO:0001217, UniRef:UniRef50_P0A954
contig_9	cds	64981	65511	-	MGKHPG_03335		hypothetical protein
contig_9	cds	65710	65976	-	MGKHPG_03340		hypothetical protein
contig_9	cds	66236	66490	-	MGKHPG_03345		hypothetical protein
contig_9	cds	66786	68132	-	MGKHPG_03350		Transporter	SO:0001217, UniRef:UniRef50_A0A1D2XCL7
contig_9	cds	68309	69589	-	MGKHPG_03355		Serine--tRNA ligase	SO:0001217, UniRef:UniRef50_A5EXS3
contig_9	cds	69817	71733	-	MGKHPG_03360	htpG	Chaperone protein HtpG	SO:0001217, UniRef:UniRef50_P58480
contig_9	cds	71873	72229	+	MGKHPG_03365		hypothetical protein
contig_9	cds	72232	73065	+	MGKHPG_03370		Phytanoyl-CoA dioxygenase family protein	SO:0001217, UniRef:UniRef50_A0A1Y1R814
contig_9	cds	73454	74305	+	MGKHPG_03375		hypothetical protein	PFAM:PF13509.9, PFAM:PF17783.4
contig_9	cds	74666	75514	-	MGKHPG_03380		non-specific serine/threonine protein kinase	SO:0001217, UniRef:UniRef50_A0A0P7Y349
contig_9	cds	76476	76757	-	MGKHPG_03385		hypothetical protein
contig_9	cds	77120	78148	-	MGKHPG_03390	rpoS	RNA polymerase sigma factor RpoS	SO:0001217, UniRef:UniRef50_P45684
contig_9	cds	78247	79053	-	MGKHPG_03395	nlpD	Murein hydrolase activator NlpD	SO:0001217, UniRef:UniRef50_A0A1X7AH85
contig_10	cds	377	679	-	MGKHPG_03400		hypothetical protein
contig_10	cds	851	940	-	MGKHPG_03405		hypothetical protein
contig_10	cds	1191	4109	-	MGKHPG_03410		hypothetical protein	PFAM:PF00575.26
contig_10	cds	4803	5822	+	MGKHPG_03415		Pseudouridine synthase	SO:0001217, UniRef:UniRef50_A0A142BE47
contig_10	cds	5815	6489	+	MGKHPG_03420		Phosphoglycolate phosphatase	SO:0001217, UniRef:UniRef50_A0A142BE46
contig_10	cds	6536	7525	+	MGKHPG_03425		hypothetical protein
contig_10	cds	7993	9372	+	MGKHPG_03430		hypothetical protein
contig_10	cds	10080	10760	-	MGKHPG_03435		7-methyl-GTP pyrophosphatase	SO:0001217, UniRef:UniRef50_Q9HZN2
contig_10	cds	10947	11501	+	MGKHPG_03440	yceD	Large ribosomal RNA subunit accumulation protein YceD	SO:0001217, UniRef:UniRef50_A0A081N416
contig_10	cds	11513	11698	+	MGKHPG_03445		50S ribosomal protein L32	SO:0001217, UniRef:UniRef50_C5BU55
contig_10	cds	12599	13552	+	MGKHPG_03450		Malonyl CoA-acyl carrier protein transacylase	SO:0001217, UniRef:UniRef50_O54437
contig_10	cds	13549	14295	+	MGKHPG_03455	fabG	3-oxoacyl-[acyl-carrier-protein] reductase FabG	SO:0001217, UniRef:UniRef50_Q9KQH7
contig_10	cds	14462	14695	+	MGKHPG_03460	acpP	acyl carrier protein	COG:COG0236, COG:I, SO:0001217, UniRef:UniRef50_Q2SK49, UniRef:UniRef90_A0A1Y1R6P6
contig_10	cds	15687	16931	+	MGKHPG_03465		3-oxoacyl-[acyl-carrier-protein] synthase 2	SO:0001217, UniRef:UniRef50_Q9KQH9
contig_10	cds	16936	17760	+	MGKHPG_03470		4-amino-4-deoxychorismate lyase	SO:0001217, UniRef:UniRef50_A0A142BE36
contig_10	cds	17753	18787	+	MGKHPG_03475		Endolytic murein transglycosylase	SO:0001217, UniRef:UniRef50_A0A1Y1R6H1
contig_10	cds	18799	19425	+	MGKHPG_03480		Thymidylate kinase	SO:0001217, UniRef:UniRef50_Q4KFR2
contig_10	cds	19425	20414	+	MGKHPG_03485		DNA polymerase III subunit delta'	SO:0001217, UniRef:UniRef50_A0A142BE33
contig_10	cds	20767	21102	+	MGKHPG_03490		hypothetical protein	PFAM:PF07238.17
contig_10	cds	21165	21941	+	MGKHPG_03495	ycfH	Putative deoxyribonuclease YcfH	SO:0001217, UniRef:UniRef50_W2UDX6
contig_10	cds	22087	24357	+	MGKHPG_03500		hypothetical protein	PFAM:PF00069.28, PFAM:PF07714.20
contig_10	cds	24382	25902	+	MGKHPG_03505		hypothetical protein
contig_10	cds	26743	28077	+	MGKHPG_03510		Na(+)-translocating NADH-quinone reductase subunit A	SO:0001217, UniRef:UniRef50_A8GAB9
contig_10	cds	28081	29286	+	MGKHPG_03515		Na(+)-translocating NADH-quinone reductase subunit B	SO:0001217, UniRef:UniRef50_Q15YQ5
contig_10	cds	29279	30085	+	MGKHPG_03520		Na(+)-translocating NADH-quinone reductase subunit C	SO:0001217, UniRef:UniRef50_A0A095SGW1
contig_10	cds	30085	30750	+	MGKHPG_03525		Na(+)-translocating NADH-quinone reductase subunit D	SO:0001217, UniRef:UniRef50_Q57095
contig_10	cds	30754	31350	+	MGKHPG_03530	nqrE	NADH:ubiquinone reductase (Na(+)-transporting) subunit E	EC:7.2.1.1, KEGG:K00350, SO:0001217, UniRef:UniRef50_Q56589, UniRef:UniRef90_A0A081KB17
contig_10	cds	31414	32652	+	MGKHPG_03535	nqrF	NADH:ubiquinone reductase (Na(+)-transporting) subunit F	EC:7.2.1.1, KEGG:K00351, SO:0001217, UniRef:UniRef50_A5F5Y4, UniRef:UniRef90_UPI0021DB1425
contig_10	cds	32776	33915	-	MGKHPG_03540		Bcr/CflA family efflux transporter	SO:0001217, UniRef:UniRef50_A0A5P9BE49
contig_10	cds	34252	35019	-	MGKHPG_03545		Purine nucleoside phosphorylase	SO:0001217, UniRef:UniRef50_A0A8B5WRH8
contig_10	cds	34997	35974	-	MGKHPG_03550		Pseudouridine synthase	SO:0001217, UniRef:UniRef50_A0A222FJL5
contig_10	cds	36163	37098	+	MGKHPG_03555	bamD	Outer membrane protein assembly factor BamD	SO:0001217, UniRef:UniRef50_A0A081G190
contig_10	cds	37102	37662	-	MGKHPG_03560		hypothetical protein
contig_10	cds	38220	39608	-	MGKHPG_03565		hypothetical protein
contig_10	cds	39962	40771	-	MGKHPG_03570		Protein-L-isoaspartate O-methyltransferase	SO:0001217, UniRef:UniRef50_W6M3Y8
contig_10	cds	40764	41966	-	MGKHPG_03575		DAO domain-containing protein	SO:0001217, UniRef:UniRef50_A0A081NM34
contig_10	cds	42162	43256	-	MGKHPG_03580		Iron-sulfur cluster carrier protein	SO:0001217, UniRef:UniRef50_A0A119A133
contig_10	cds	43337	44038	-	MGKHPG_03585		Bacteriophage Gp15 protein	SO:0001217, UniRef:UniRef50_A0A142B9K0
contig_10	cds	44010	44465	-	MGKHPG_03590	dnaT	DnaT domain-containing protein	SO:0001217, UniRef:UniRef50_A0A081NMA0
contig_10	cds	44759	46813	+	MGKHPG_03595		Methionine--tRNA ligase	SO:0001217, UniRef:UniRef50_Q82WP0
contig_10	cds	47052	49082	-	MGKHPG_03600		hypothetical protein
contig_10	cds	49430	50254	-	MGKHPG_03605		NADPH-dependent 7-cyano-7-deazaguanine reductase	SO:0001217, UniRef:UniRef50_A0A142BFR2
contig_10	cds	50560	51330	-	MGKHPG_03610	yadH	Inner membrane transport permease YadH	SO:0001217, UniRef:UniRef50_P0AFN8
contig_10	cds	51330	52253	-	MGKHPG_03615	lktB	Leukotoxin translocation ATP-binding protein LktB	SO:0001217, UniRef:UniRef50_A0A249A1L7
contig_10	cds	53005	53496	-	MGKHPG_03620		hypothetical protein
contig_10	cds	54006	54500	-	MGKHPG_03625		hypothetical protein
contig_10	cds	54913	55407	-	MGKHPG_03630		hypothetical protein
contig_10	cds	55794	56063	-	MGKHPG_03635		hypothetical protein
contig_10	cds	56202	56819	+	MGKHPG_03640		hypothetical protein
contig_10	cds	57024	57809	+	MGKHPG_03645		hypothetical protein
contig_10	cds	58173	58796	+	MGKHPG_03650		hypothetical protein
contig_10	cds	58992	59660	-	MGKHPG_03655		DUF218 domain-containing protein	SO:0001217, UniRef:UniRef50_A0A081NK95
contig_10	cds	59832	60935	-	MGKHPG_03660		tRNA/tmRNA (uracil-C(5))-methyltransferase	SO:0001217, UniRef:UniRef50_Q9HV78
contig_10	cds	61024	62316	-	MGKHPG_03665	adeP	Adenine permease AdeP	SO:0001217, UniRef:UniRef50_P31466
contig_10	cds	62420	63079	-	MGKHPG_03670		hypothetical protein	PFAM:PF00096.29, PFAM:PF00096.29, PFAM:PF00096.29
contig_10	cds	63414	64097	-	MGKHPG_03675		hypothetical protein	PFAM:PF00096.29, PFAM:PF00096.29, PFAM:PF12874.10
contig_10	cds	64655	65683	-	MGKHPG_03680		GIY-YIG nuclease family protein	SO:0001217, UniRef:UniRef50_A0A081NK90
contig_10	cds	65895	66575	-	MGKHPG_03685		TIGR04211 family SH3 domain-containing protein	SO:0001217, UniRef:UniRef50_UPI0021DB49C3
contig_10	cds	66572	66871	-	MGKHPG_03690		YCII domain-containing protein	SO:0001217, UniRef:UniRef50_A0A090V4Z1
contig_10	cds	66868	67449	-	MGKHPG_03695	yciB	Inner membrane-spanning protein YciB	SO:0001217, UniRef:UniRef50_Q885M2
contig_10	cds	67641	68525	+	MGKHPG_03700		POLIIIAc domain-containing protein	SO:0001217, UniRef:UniRef50_A0A081KDJ6
contig_10	cds	68689	71415	+	MGKHPG_03705		Bifunctional uridylyltransferase/uridylyl-removing enzyme	SO:0001217, UniRef:UniRef50_A0A081KD71
contig_11	cds	535	1890	+	MGKHPG_03710		Amino acid permease	SO:0001217, UniRef:UniRef50_R5IGQ3
contig_11	cds	2106	3635	+	MGKHPG_03715		hypothetical protein
contig_11	cds	3806	4162	-	MGKHPG_03720		hypothetical protein
contig_11	cds	4346	6298	+	MGKHPG_03725		hypothetical protein
contig_11	cds	6719	7000	+	MGKHPG_03730		hypothetical protein
contig_11	cds	7105	9282	+	MGKHPG_03735		hypothetical protein
contig_11	cds	10427	12163	+	MGKHPG_03740		hypothetical protein
contig_11	cds	13076	14929	+	MGKHPG_03745		hypothetical protein
contig_11	cds	15395	15679	-	MGKHPG_03750		Cell division topological specificity factor	SO:0001217, UniRef:UniRef50_Q1IDE4
contig_11	cds	15679	16494	-	MGKHPG_03755	minD	Septum site-determining protein MinD	SO:0001217, UniRef:UniRef50_Q89AI3
contig_11	cds	16905	17711	-	MGKHPG_03760	minC	putative septum site-determining protein MinC	SO:0001217, UniRef:UniRef50_A0A081NF27
contig_11	cds	18133	18429	-	MGKHPG_03765		hypothetical protein
contig_11	cds	18610	18813	+	MGKHPG_03770		hypothetical protein
contig_11	cds	19003	19953	+	MGKHPG_03775		Lipid A biosynthesis lauroyltransferase	SO:0001217, UniRef:UniRef50_A0A142BAT0
contig_11	cds	20391	22022	+	MGKHPG_03780		hypothetical protein
contig_11	cds	22323	22559	-	MGKHPG_03785		hypothetical protein
contig_11	cds	22586	24079	-	MGKHPG_03790		Sodium/proline symporter	SO:0001217, UniRef:UniRef50_A0A165IND3
contig_11	ncRNA	24461	24558	+	MGKHPG_03795	Bacteria_small_SRP	Bacterial small signal recognition particle RNA	RFAM:RF00169, SO:0000655
contig_11	cds	24675	26546	+	MGKHPG_03800		DNA polymerase III subunit gamma/tau	SO:0001217, UniRef:UniRef50_A0A5E6R158
contig_11	cds	26678	27004	+	MGKHPG_03805		Nucleoid-associated protein Fphi_0115	SO:0001217, UniRef:UniRef50_B0TY94
contig_11	cds	27028	27627	+	MGKHPG_03810	recR	Recombination protein RecR	SO:0001217, UniRef:UniRef50_Q3IKN2
contig_11	cds	27766	29136	-	MGKHPG_03815		AMP nucleosidase	SO:0001217, UniRef:UniRef50_A0A1M4X986
contig_11	cds	29499	30032	+	MGKHPG_03820	kdsC	3-deoxy-D-manno-octulosonate 8-phosphate phosphatase KdsC	SO:0001217, UniRef:UniRef50_A0A1A8TG30
contig_11	cds	30328	30768	-	MGKHPG_03825		hypothetical protein
contig_11	cds	31287	31619	+	MGKHPG_03830	yciH	Uncharacterized protein YciH	SO:0001217, UniRef:UniRef50_P08245
contig_11	cds	31896	32573	-	MGKHPG_03835		Ribulose-phosphate 3-epimerase	SO:0001217, UniRef:UniRef50_A0A424LCG5
contig_11	cds	33038	34117	-	MGKHPG_03840	mscS	Mechanosensitive ion channel protein MscS	SO:0001217, UniRef:UniRef50_A0A1T1HAU9
contig_11	cds	34506	34934	+	MGKHPG_03845		50S ribosomal protein L13	SO:0001217, UniRef:UniRef50_P70974
contig_11	cds	34947	35339	+	MGKHPG_03850	rpsI	30S ribosomal protein S9	SO:0001217, UniRef:UniRef50_P80374, UniRef:UniRef90_A0A142BFW0
contig_11	cds	35601	36266	+	MGKHPG_03855		hypothetical protein
contig_11	cds	36508	37239	-	MGKHPG_03860		hypothetical protein
contig_11	cds	37580	37726	-	MGKHPG_03865	traD	Conjugal transfer protein TraD	SO:0001217, UniRef:UniRef50_A0A2X7KWD7
contig_11	cds	37979	38989	-	MGKHPG_03870		4-hydroxythreonine-4-phosphate dehydrogenase	SO:0001217, UniRef:UniRef50_Q2NVX5
contig_11	cds	38986	40284	-	MGKHPG_03875	surA	Chaperone SurA	SO:0001217, UniRef:UniRef50_Q4ZMG7
contig_11	cds	40287	43127	-	MGKHPG_03880	lptD	LPS-assembly protein LptD	SO:0001217, UniRef:UniRef50_A0A1D2XB56
contig_11	cds	43756	44814	+	MGKHPG_03885		APH domain-containing protein	SO:0001217, UniRef:UniRef50_A0A081KF87
contig_11	cds	44811	45479	+	MGKHPG_03890		NTP-transferase domain-containing protein	SO:0001217, UniRef:UniRef50_U7GAC6
contig_11	cds	45550	46359	+	MGKHPG_03895	djlA	Co-chaperone protein DjlA	SO:0001217, UniRef:UniRef50_A0A081KF85
contig_11	cds	46610	47200	+	MGKHPG_03900		Ubiquinol-cytochrome c reductase iron-sulfur subunit	SO:0001217, UniRef:UniRef50_A0A5S9QD09
contig_11	cds	47200	48435	+	MGKHPG_03905		cytochrome b N-terminal domain-containing protein	SO:0001217, UniRef:UniRef50_A0A340X2F3, UniRef:UniRef90_UPI0021D8CA4D
contig_11	cds	48435	49193	+	MGKHPG_03910		Ubiquinol--cytochrome C reductase, cytochrome C1 subunit	SO:0001217, UniRef:UniRef50_K9NPS6
contig_11	cds	49411	50793	-	MGKHPG_03915	nhaD	Sodium:proton antiporter NhaD	SO:0001217, UniRef:UniRef50_A0A7Y4ZD03
contig_11	cds	51202	52329	-	MGKHPG_03920		hypothetical protein	PFAM:PF00096.29, PFAM:PF00096.29, PFAM:PF00096.29, PFAM:PF00096.29, PFAM:PF12874.10
contig_11	cds	53426	53920	+	MGKHPG_03925		tRNA-edit domain-containing protein	SO:0001217, UniRef:UniRef50_A0A142B9L0
contig_11	cds	53941	54114	-	MGKHPG_03930		hypothetical protein
contig_11	cds	54114	55214	-	MGKHPG_03935	zapE	Cell division protein ZapE	SO:0001217, UniRef:UniRef50_A0A1D9GHL5
contig_11	cds	55360	55839	+	MGKHPG_03940		DUF1043 domain-containing protein	SO:0001217, UniRef:UniRef50_A0A142BFX7
contig_11	cds	56099	57418	-	MGKHPG_03945		tRNA-2-methylthio-N(6)-dimethylallyladenosine synthase	SO:0001217, UniRef:UniRef50_Q3SFF1
contig_11	cds	57727	58050	+	MGKHPG_03950		DUF1820 domain-containing protein	SO:0001217, UniRef:UniRef50_A0A657ALG0
contig_11	cds	58149	58322	-	MGKHPG_03955		hypothetical protein
contig_11	cds	58306	58992	-	MGKHPG_03960		hypothetical protein
contig_11	cds	59597	60742	-	MGKHPG_03965		hypothetical protein
contig_11	cds	61043	61441	+	MGKHPG_03970		hypothetical protein
contig_11	cds	61622	62962	-	MGKHPG_03975		N-succinylarginine dihydrolase	SO:0001217, UniRef:UniRef50_Q88EI5
contig_11	cds	63016	64488	-	MGKHPG_03980		N-succinylglutamate 5-semialdehyde dehydrogenase	SO:0001217, UniRef:UniRef50_O50174
contig_11	cds	64481	65587	-	MGKHPG_03985		hypothetical protein	PFAM:PF04958.15
contig_11	cds	65638	66438	-	MGKHPG_03990		DUF1338 domain-containing protein	SO:0001217, UniRef:UniRef50_Q3IC92
contig_11	cds	66456	67457	-	MGKHPG_03995		Arginine N-succinyltransferase	SO:0001217, UniRef:UniRef50_A0A081NL20
contig_11	cds	67927	69180	+	MGKHPG_04000		Serine hydroxymethyltransferase 1	SO:0001217, UniRef:UniRef50_Q9KTG1
contig_11	cds	69280	69606	-	MGKHPG_04005		hypothetical protein
contig_11	cds	69617	69775	+	MGKHPG_04010		hypothetical protein
contig_12	cds	237	797	-	MGKHPG_04015		hypothetical protein	PFAM:PF03695.16
contig_12	cds	1005	2603	+	MGKHPG_04020		DNA helicase	SO:0001217, UniRef:UniRef50_Q89XR5
contig_12	cds	2684	2827	-	MGKHPG_04025		hypothetical protein
contig_12	cds	2824	3192	-	MGKHPG_04030		hypothetical protein
contig_12	cds	3659	4069	-	MGKHPG_04035	osmC	Osmotically inducible protein OsmC	SO:0001217, UniRef:UniRef50_Q6LVE2
contig_12	cds	4221	4745	+	MGKHPG_04040		Superoxide dismutase [Cu-Zn]	SO:0001217, UniRef:UniRef50_P66826
contig_12	cds	4892	5698	-	MGKHPG_04045		Indole-3-glycerol phosphate synthase	SO:0001217, UniRef:UniRef50_P20577
contig_12	cds	5705	6742	-	MGKHPG_04050		Anthranilate phosphoribosyltransferase	SO:0001217, UniRef:UniRef50_P00500
contig_12	cds	6757	7335	-	MGKHPG_04055		Aminodeoxychorismate synthase component 2	SO:0001217, UniRef:UniRef50_P06193
contig_12	cds	7326	8834	-	MGKHPG_04060		Anthranilate synthase component 1	SO:0001217, UniRef:UniRef50_A3NDZ0
contig_12	cds	8979	9767	-	MGKHPG_04065		hypothetical protein
contig_12	cds	10098	10892	-	MGKHPG_04070		hypothetical protein
contig_12	cds	11328	12110	-	MGKHPG_04075		hypothetical protein
contig_12	cds	13008	14849	+	MGKHPG_04080		Dihydroxy-acid dehydratase	SO:0001217, UniRef:UniRef50_Q8XAV1
contig_12	cds	15267	16019	+	MGKHPG_04085		hypothetical protein
contig_12	cds	16030	17409	-	MGKHPG_04090		Na+-dependent transporter of the SNF family	SO:0001217, UniRef:UniRef50_Q5QZ24
contig_12	cds	18152	18886	+	MGKHPG_04095		hypothetical protein
contig_12	cds	19012	19194	-	MGKHPG_04100		hypothetical protein
contig_12	cds	19548	20285	+	MGKHPG_04105		hypothetical protein
contig_12	cds	20410	21276	-	MGKHPG_04110		Lipoprotein	SO:0001217, UniRef:UniRef50_A0A142B8T2
contig_12	cds	21352	21570	-	MGKHPG_04115		hypothetical protein
contig_12	cds	21567	23078	-	MGKHPG_04120		hypothetical protein
contig_12	cds	23358	24407	-	MGKHPG_04125		hypothetical protein	PFAM:PF10282.12, PFAM:PF10282.12, PFAM:PF10282.12
contig_12	cds	24444	25739	-	MGKHPG_04130		3-deoxy-D-manno-octulosonic acid transferase	SO:0001217, UniRef:UniRef50_A0A1Y1R2D6
contig_12	cds	25851	26798	+	MGKHPG_04135		CNNM domain-containing protein	SO:0001217, UniRef:UniRef50_UPI0021D97BB7
contig_12	cds	26807	27352	-	MGKHPG_04140		hypothetical protein
contig_12	cds	28234	29631	+	MGKHPG_04145		hypothetical protein
contig_12	cds	29648	30751	+	MGKHPG_04150		hypothetical protein	PFAM:PF03446.18, PFAM:PF03721.17
contig_12	cds	31222	32661	-	MGKHPG_04155		Metalloprotease TldD-like protein	SO:0001217, UniRef:UniRef50_P45297
contig_12	cds	32896	33234	-	MGKHPG_04160		Nitrogen regulatory protein P-II	SO:0001217, UniRef:UniRef50_P13556
contig_12	cds	33518	35323	+	MGKHPG_04165		hypothetical protein
contig_12	cds	35887	36795	+	MGKHPG_04170		hypothetical protein
contig_12	cds	36956	37576	+	MGKHPG_04175		hypothetical protein	PFAM:PF00097.28, PFAM:PF13639.9, PFAM:PF17123.8
contig_12	cds	37879	38487	+	MGKHPG_04180		hypothetical protein	PFAM:PF00097.28, PFAM:PF13639.9, PFAM:PF17123.8
contig_12	cds	38985	39593	+	MGKHPG_04185		hypothetical protein	PFAM:PF00097.28, PFAM:PF13639.9, PFAM:PF17123.8
contig_12	cds	40087	43023	+	MGKHPG_04190		hypothetical protein
contig_12	cds	43522	46755	+	MGKHPG_04195		hypothetical protein
contig_12	cds	47449	50409	+	MGKHPG_04200		hypothetical protein
contig_12	cds	51040	53799	+	MGKHPG_04205		hypothetical protein
contig_12	cds	53909	54907	-	MGKHPG_04210	ruvB	Holliday junction branch migration DNA helicase RuvB	SO:0001217, UniRef:UniRef50_P61531, UniRef:UniRef90_UPI0021DA07D0
contig_12	cds	54932	55099	-	MGKHPG_04215		hypothetical protein
contig_12	cds	55405	56112	+	MGKHPG_04220		hypothetical protein	PFAM:PF00023.33, PFAM:PF00023.33, PFAM:PF12796.10, PFAM:PF13606.9, PFAM:PF13637.9, PFAM:PF13857.9
contig_12	cds	56292	57011	+	MGKHPG_04225		hypothetical protein	PFAM:PF00023.33, PFAM:PF12796.10, PFAM:PF13606.9, PFAM:PF13637.9, PFAM:PF13637.9, PFAM:PF13857.9
contig_12	cds	57191	57910	+	MGKHPG_04230		hypothetical protein	PFAM:PF00023.33, PFAM:PF12796.10, PFAM:PF13606.9, PFAM:PF13857.9
contig_12	cds	57897	58769	+	MGKHPG_04235		hypothetical protein	PFAM:PF00023.33, PFAM:PF12796.10, PFAM:PF12796.10, PFAM:PF13606.9, PFAM:PF13637.9, PFAM:PF13857.9
contig_12	cds	59141	59866	+	MGKHPG_04240		hypothetical protein	PFAM:PF00023.33, PFAM:PF00023.33, PFAM:PF12796.10, PFAM:PF13606.9, PFAM:PF13857.9
contig_13	cds	79	240	-	MGKHPG_04245		hypothetical protein
contig_13	cds	494	976	+	MGKHPG_04250		hypothetical protein
contig_13	cds	1001	1249	+	MGKHPG_04255		hypothetical protein	PFAM:PF13384.9
contig_13	cds	1494	3110	-	MGKHPG_04260		Acetyltransferase component of pyruvate dehydrogenase complex	SO:0001217, UniRef:UniRef50_A0A2S9V451
contig_13	cds	3203	5863	-	MGKHPG_04265		hypothetical protein	PFAM:PF00456.24, PFAM:PF17831.4
contig_13	cds	7011	9914	+	MGKHPG_04270		Bifunctional glutamine synthetase adenylyltransferase/adenylyl-removing enzyme	SO:0001217, UniRef:UniRef50_Q9HUF4
contig_13	cds	10288	11397	-	MGKHPG_04275		hypothetical protein
contig_13	cds	11815	12642	-	MGKHPG_04280	bioC	malonyl-ACP O-methyltransferase BioC	SO:0001217, UniRef:UniRef50_UPI0021D82F3E
contig_13	cds	12636	13364	-	MGKHPG_04285		hypothetical protein	PFAM:PF00561.23, PFAM:PF03959.16, PFAM:PF12697.10
contig_13	cds	13368	14549	-	MGKHPG_04290		8-amino-7-oxononanoate synthase	SO:0001217, UniRef:UniRef50_B3PI88
contig_13	cds	14546	15622	-	MGKHPG_04295		Biotin synthase	SO:0001217, UniRef:UniRef50_Q2IUT3
contig_13	cds	15691	16482	+	MGKHPG_04300		hypothetical protein	PFAM:PF00156.30
contig_13	cds	17149	18078	+	MGKHPG_04305		HipA-C domain-containing protein	SO:0001217, UniRef:UniRef50_A0A0U5L340
contig_13	cds	18065	18811	+	MGKHPG_04310		HIRAN domain-containing protein	SO:0001217, UniRef:UniRef50_A0A0G4QFI3
contig_13	cds	19088	19486	+	MGKHPG_04315		hypothetical protein
contig_13	cds	19839	20213	+	MGKHPG_04320		hypothetical protein
contig_13	cds	20384	20572	+	MGKHPG_04325		hypothetical protein
contig_13	cds	20586	20873	+	MGKHPG_04330		hypothetical protein
contig_13	cds	21050	21676	+	MGKHPG_04335		hypothetical protein
contig_13	cds	21780	22298	+	MGKHPG_04340		Holliday junction resolvase	SO:0001217, UniRef:UniRef50_A0A4P7LAM7
contig_13	cds	22383	23507	+	MGKHPG_04345		PIN-12 domain-containing protein	SO:0001217, UniRef:UniRef50_A0A0H3CM12
contig_13	cds	23953	24252	-	MGKHPG_04350		Toxin	SO:0001217, UniRef:UniRef50_A0A1E7DHP3
contig_13	cds	24249	24491	-	MGKHPG_04355	parD	Antitoxin ParD	SO:0001217, UniRef:UniRef50_P58091, UniRef:UniRef90_A0A3L8PT89
contig_13	cds	24554	24736	-	MGKHPG_04360		hypothetical protein
contig_13	cds	25068	25841	+	MGKHPG_04365		Nuclease	SO:0001217, UniRef:UniRef50_A0A081NF64
contig_13	cds	26046	26450	+	MGKHPG_04370		hypothetical protein
contig_13	cds	26746	27285	+	MGKHPG_04375		hypothetical protein
contig_13	cds	27367	28230	-	MGKHPG_04380		P63C domain-containing protein	SO:0001217, UniRef:UniRef50_A0A1E7Q7V2
contig_13	cds	28349	29152	+	MGKHPG_04385		2OG-Fe(II) oxygenase	SO:0001217, UniRef:UniRef50_UPI0021D26212
contig_13	cds	29196	29822	+	MGKHPG_04390	lysE	LysE family translocator	SO:0001217, UniRef:UniRef50_UPI0021D06086
contig_13	cds	29917	30216	+	MGKHPG_04395		hypothetical protein
contig_13	cds	30241	30489	+	MGKHPG_04400	marR	MarR family transcriptional regulator	SO:0001217, UniRef:UniRef50_UPI00207856AA
contig_13	cds	31063	31647	-	MGKHPG_04405		hypothetical protein
contig_13	cds	32276	33310	-	MGKHPG_04410		Aldolase-II domain-containing protein	SO:0001217, UniRef:UniRef50_A0A066RN70
contig_13	cds	33322	34086	-	MGKHPG_04415		hypothetical protein
contig_13	cds	34087	35307	-	MGKHPG_04420		hypothetical protein
contig_13	cds	35308	36942	-	MGKHPG_04425		Elp3 domain-containing protein	SO:0001217, UniRef:UniRef50_A0A066RJQ7
contig_13	cds	37144	37260	-	MGKHPG_04430		hypothetical protein
contig_13	cds	37616	38299	+	MGKHPG_04435		hypothetical protein
contig_13	cds	38501	40621	-	MGKHPG_04440		Alpha-galactosidase	SO:0001217, UniRef:UniRef50_A0A4Y3ISB9
contig_13	cds	40707	42113	-	MGKHPG_04445	melB	Melibiose:sodium transporter MelB	SO:0001217, UniRef:UniRef50_A0A0W8JDP0
contig_13	cds	42244	45294	-	MGKHPG_04450		Beta-galactosidase	SO:0001217, UniRef:UniRef50_P81650
contig_13	cds	45923	46405	-	MGKHPG_04455		hypothetical protein
contig_13	cds	46742	46963	+	MGKHPG_04460		hypothetical protein
contig_13	cds	46923	47948	+	MGKHPG_04465		UDP-glucose 4-epimerase	SO:0001217, UniRef:UniRef50_P09147
contig_13	cds	47938	48984	+	MGKHPG_04470		hypothetical protein	PFAM:PF01087.25, PFAM:PF02744.20
contig_13	cds	49000	50151	+	MGKHPG_04475		Galactokinase	SO:0001217, UniRef:UniRef50_Q5E0M1
contig_13	cds	50226	51278	+	MGKHPG_04480		Aldose 1-epimerase	SO:0001217, UniRef:UniRef50_A0A142BIH9
contig_13	cds	51460	52245	-	MGKHPG_04485		Metal ABC transporter permease	SO:0001217, UniRef:UniRef50_A7N860
contig_13	cds	52238	53167	-	MGKHPG_04490		Zinc ABC transporter substrate-binding protein	SO:0001217, UniRef:UniRef50_A7N861
contig_13	cds	53157	54293	-	MGKHPG_04495		Zinc-regulated TonB-dependent outer membrane receptor	SO:0001217, UniRef:UniRef50_A0KSN5
contig_13	cds	54759	55352	-	MGKHPG_04500		hypothetical protein
contig_13	cds	55576	56754	+	MGKHPG_04505		Na-H-Exchanger domain-containing protein	SO:0001217, UniRef:UniRef50_A0A081K8P1
contig_13	cds	56763	57395	-	MGKHPG_04510		Phosphatidylglycerophosphate synthase	SO:0001217, UniRef:UniRef50_A0A1P8R5V1
contig_13	cds	57500	58276	+	MGKHPG_04515		hypothetical protein
contig_13	cds	58484	59038	+	MGKHPG_04520	erpA	Iron-sulfur cluster insertion protein ErpA	SO:0001217, UniRef:UniRef50_P45344
contig_14	cds	166	705	-	MGKHPG_04525		hypothetical protein
contig_14	cds	779	1831	-	MGKHPG_04530		hypothetical protein
contig_14	cds	2240	2407	-	MGKHPG_04535		hypothetical protein
contig_14	cds	2444	9841	+	MGKHPG_04540		hypothetical protein	PFAM:PF05593.17, PFAM:PF05593.17, PFAM:PF05593.17, PFAM:PF05593.17, PFAM:PF05593.17, PFAM:PF20148.2
contig_14	cds	9822	10148	+	MGKHPG_04545		Germane domain-containing protein	SO:0001217, UniRef:UniRef50_Q7NU35
contig_14	cds	10326	11183	+	MGKHPG_04550		Y1-Tnp domain-containing protein	SO:0001217, UniRef:UniRef50_G3J1U4
contig_14	cds	11196	11948	+	MGKHPG_04555		hypothetical protein
contig_14	cds	11948	12376	+	MGKHPG_04560		hypothetical protein
contig_14	cds	12815	15433	+	MGKHPG_04565		hypothetical protein	PFAM:PF05593.17
contig_14	cds	15435	15725	+	MGKHPG_04570		DUF5597 domain-containing protein	SO:0001217, UniRef:UniRef50_A0A0D9AI07
contig_14	cds	15946	17241	+	MGKHPG_04575		hypothetical protein
contig_14	cds	17261	17545	+	MGKHPG_04580		hypothetical protein
contig_14	cds	17753	17971	+	MGKHPG_04585		hypothetical protein
contig_14	cds	17952	18584	+	MGKHPG_04590		hypothetical protein	PFAM:PF05593.17
contig_14	cds	18523	19470	+	MGKHPG_04595		hypothetical protein
contig_14	cds	19457	20035	+	MGKHPG_04600		hypothetical protein
contig_14	cds	20117	21175	+	MGKHPG_04605		hypothetical protein
contig_14	cds	21187	21675	+	MGKHPG_04610		DUF2247 domain-containing protein	SO:0001217, UniRef:UniRef50_A0A3G7YDC7
contig_14	cds	21877	24777	+	MGKHPG_04615		hypothetical protein	PFAM:PF18884.3, PFAM:PF18884.3, PFAM:PF18884.3, PFAM:PF18884.3
contig_14	cds	24873	25271	+	MGKHPG_04620		hypothetical protein
contig_14	cds	25660	25956	-	MGKHPG_04625		hypothetical protein
contig_14	cds	25966	26394	+	MGKHPG_04630		hypothetical protein
contig_14	cds	26394	26627	+	MGKHPG_04635		Mtd-N domain-containing protein	SO:0001217, UniRef:UniRef50_A0A081NI00
contig_14	cds	26687	26977	+	MGKHPG_04640		hypothetical protein
contig_14	cds	27160	27525	-	MGKHPG_04645		calcium-binding protein	SO:0001217, UniRef:UniRef50_UPI0021D92715
contig_14	cds	27607	27840	-	MGKHPG_04650		hypothetical protein
contig_14	cds	28029	28202	+	MGKHPG_04655		hypothetical protein
contig_14	cds	28269	28424	-	MGKHPG_04660		hypothetical protein
contig_14	cds	28479	31637	-	MGKHPG_04665		Type I restriction enzyme endonuclease subunit	SO:0001217, UniRef:UniRef50_A0A5M4B2T3
contig_14	cds	31685	32686	-	MGKHPG_04670		Fido domain-containing protein	SO:0001217, UniRef:UniRef50_J1QMW6
contig_14	cds	32667	34013	-	MGKHPG_04675		Restriction endonuclease subunit S	SO:0001217, UniRef:UniRef50_A0A2G0QDB1
contig_14	cds	34003	35589	-	MGKHPG_04680		site-specific DNA-methyltransferase (adenine-specific)	SO:0001217, UniRef:UniRef50_A0A558NLY6
contig_14	cds	36191	36460	+	MGKHPG_04685		DUF1778 domain-containing protein	SO:0001217, UniRef:UniRef50_A0A2A4MNH7
contig_14	cds	36457	36993	+	MGKHPG_04690		N-acetyltransferase domain-containing protein	SO:0001217, UniRef:UniRef50_A0A142B875
contig_14	cds	37135	37674	-	MGKHPG_04695		IDEAL domain-containing protein	SO:0001217, UniRef:UniRef50_A0A081NCV9
contig_14	cds	38163	38546	-	MGKHPG_04700		DUF2237 domain-containing protein	SO:0001217, UniRef:UniRef50_A0A8F7WRI0
contig_14	cds	39419	40087	+	MGKHPG_04705		hypothetical protein
contig_14	cds	40467	41609	-	MGKHPG_04710		aminomethyltransferase	SO:0001217, UniRef:UniRef50_A0A3S4DEH2
contig_14	cds	42069	42383	-	MGKHPG_04715	yebG	YebG family protein	SO:0001217, UniRef:UniRef50_A0A1M4W112
contig_14	cds	42584	44116	-	MGKHPG_04720		hypothetical protein
contig_14	cds	44376	45296	-	MGKHPG_04725		Pseudouridine synthase	SO:0001217, UniRef:UniRef50_A0A095XZY0
contig_14	cds	45481	45648	+	MGKHPG_04730		hypothetical protein
contig_14	cds	45930	46973	+	MGKHPG_04735		hypothetical protein	PFAM:PF10282.12, PFAM:PF10282.12
contig_14	cds	47212	48030	+	MGKHPG_04740		hypothetical protein	PFAM:PF00096.29, PFAM:PF00096.29, PFAM:PF00096.29, PFAM:PF12874.10, PFAM:PF13894.9
contig_14	cds	48310	49122	+	MGKHPG_04745		hypothetical protein	PFAM:PF00096.29, PFAM:PF00096.29
contig_14	cds	49452	50270	+	MGKHPG_04750		hypothetical protein	PFAM:PF00096.29, PFAM:PF00096.29
contig_14	cds	50591	51415	+	MGKHPG_04755		hypothetical protein	PFAM:PF00096.29, PFAM:PF00096.29, PFAM:PF00096.29, PFAM:PF12874.10
contig_14	cds	51824	52819	+	MGKHPG_04760	sbmA	Peptide antibiotic transporter SbmA	SO:0001217, UniRef:UniRef50_P0AFY7
contig_14	cds	52947	53849	-	MGKHPG_04765		Segregation and condensation protein B	SO:0001217, UniRef:UniRef50_A0A391NS60
contig_14	cds	53873	54706	-	MGKHPG_04770		Segregation and condensation protein A	SO:0001217, UniRef:UniRef50_A0A640QLE5
contig_14	cds	54703	55917	-	MGKHPG_04775		Tryptophan--tRNA ligase	SO:0001217, UniRef:UniRef50_A0A0G3G5F3
contig_14	cds	56453	56770	-	MGKHPG_04780		hypothetical protein
contig_14	cds	56807	57211	+	MGKHPG_04785		hypothetical protein
contig_14	cds	57161	57343	-	MGKHPG_04790		hypothetical protein
contig_14	cds	57491	58387	+	MGKHPG_04795		hypothetical protein	PFAM:PF00096.29, PFAM:PF00096.29, PFAM:PF00096.29, PFAM:PF00096.29, PFAM:PF00096.29, PFAM:PF12874.10, PFAM:PF13894.9, PFAM:PF13912.9, PFAM:PF13912.9, PFAM:PF13912.9, PFAM:PF13913.9
contig_15	cds	433	1668	+	MGKHPG_04800		hypothetical protein
contig_15	cds	2148	3944	+	MGKHPG_04805		hypothetical protein
contig_15	cds	3897	4088	-	MGKHPG_04810		hypothetical protein
contig_15	cds	4160	4669	-	MGKHPG_04815		hypothetical protein
contig_15	cds	5059	5484	-	MGKHPG_04820		ATP synthase epsilon chain	SO:0001217, UniRef:UniRef50_Q88BX5
contig_15	cds	5584	6960	-	MGKHPG_04825	atpD	F0F1 ATP synthase subunit beta	COG:C, COG:COG0055, SO:0001217, UniRef:UniRef50_P12986, UniRef:UniRef90_A0A081NDN9
contig_15	cds	7052	7912	-	MGKHPG_04830		ATP synthase gamma chain	SO:0001217, UniRef:UniRef50_Q8E8B9
contig_15	cds	8012	9556	-	MGKHPG_04835	atpA	F0F1 ATP synthase subunit alpha	SO:0001217, UniRef:UniRef50_P27179, UniRef:UniRef90_A0A081NDP1
contig_15	cds	9652	10185	-	MGKHPG_04840		ATP synthase subunit delta	SO:0001217, UniRef:UniRef50_A0A081NDP2
contig_15	cds	10197	10667	-	MGKHPG_04845		ATP synthase subunit b	SO:0001217, UniRef:UniRef50_A1U7H8
contig_15	cds	10799	11053	-	MGKHPG_04850	atpE	F0F1 ATP synthase subunit C	SO:0001217, UniRef:UniRef50_A1JTD2, UniRef:UniRef90_A0A081K637
contig_15	cds	11145	12026	-	MGKHPG_04855		ATP synthase subunit a	SO:0001217, UniRef:UniRef50_Q0VKW8
contig_15	cds	12049	12468	-	MGKHPG_04860		ATP synthase protein I	SO:0001217, UniRef:UniRef50_A0A081NDP6
contig_15	cds	13352	14074	-	MGKHPG_04865		hypothetical protein	PFAM:PF00106.28, PFAM:PF13561.9
contig_15	cds	14704	15198	+	MGKHPG_04870		hypothetical protein
contig_15	cds	15974	16624	-	MGKHPG_04875	tetR	TetR family transcriptional regulator	SO:0001217, UniRef:UniRef50_A0A142B6L2
contig_15	cds	16782	17507	-	MGKHPG_04880		hypothetical protein	PFAM:PF00175.24
contig_15	cds	17597	19063	-	MGKHPG_04885		3-octaprenyl-4-hydroxybenzoate carboxy-lyase	SO:0001217, UniRef:UniRef50_Q2SQ75
contig_15	cds	19256	20515	-	MGKHPG_04890	rho	transcription termination factor Rho	KEGG:K03628, SO:0001217, UniRef:UniRef50_Q06447, UniRef:UniRef90_A0A081NGY9
contig_15	cds	20986	21312	-	MGKHPG_04895		hypothetical protein	PFAM:PF00085.23, PFAM:PF13098.9
contig_15	cds	21733	23241	+	MGKHPG_04900		Exopolyphosphatase	SO:0001217, UniRef:UniRef50_A0A1X7AL41
contig_15	cds	23223	25049	-	MGKHPG_04905		Phosphate:Na+ symporter	SO:0001217, UniRef:UniRef50_A0A142B6L8
contig_15	cds	24988	25176	-	MGKHPG_04910		hypothetical protein
contig_15	cds	26047	26469	+	MGKHPG_04915		DNA-binding protein	SO:0001217, UniRef:UniRef50_A0A081NEA0
contig_15	cds	27228	29420	+	MGKHPG_04920		hypothetical protein
contig_15	cds	30200	30925	-	MGKHPG_04925	rph	ribonuclease PH	EC:2.7.7.56, KEGG:K00989, SO:0001217, UniRef:UniRef50_O67069, UniRef:UniRef90_UPI0021DA6A61
contig_15	cds	31073	31939	+	MGKHPG_04930	yicC	Protein YicC	SO:0001217, UniRef:UniRef50_A0A3S4X254
contig_15	cds	32120	33319	+	MGKHPG_04935		hypothetical protein	PFAM:PF13356.9, PFAM:PF14659.9
contig_15	cds	33337	33525	-	MGKHPG_04940		hypothetical protein
contig_15	cds	33576	34766	-	MGKHPG_04945		hypothetical protein	PFAM:PF04383.16
contig_15	cds	34819	35139	-	MGKHPG_04950		hypothetical protein
contig_15	cds	35174	35443	-	MGKHPG_04955		hypothetical protein
contig_15	cds	35465	36010	-	MGKHPG_04960		Single-stranded DNA-binding protein	SO:0001217, UniRef:UniRef50_Q8P778
contig_15	cds	36060	36875	-	MGKHPG_04965		hypothetical protein
contig_15	cds	36875	37213	-	MGKHPG_04970		Prophage protein	SO:0001217, UniRef:UniRef50_I3PUY8
contig_15	cds	37287	38048	-	MGKHPG_04975	recT	recombinase RecT	SO:0001217, UniRef:UniRef50_UPI0021DA9011
contig_15	cds	38068	38985	-	MGKHPG_04980		DUF3799 domain-containing protein	SO:0001217, UniRef:UniRef50_A0A142BHK3
contig_15	cds	38982	39197	-	MGKHPG_04985		hypothetical protein
contig_15	cds	39227	39571	-	MGKHPG_04990		hypothetical protein
contig_15	cds	39693	40385	-	MGKHPG_04995		XRE family transcriptional regulator	SO:0001217, UniRef:UniRef50_UPI0021D7DD5E
contig_15	cds	40514	40771	+	MGKHPG_05000		hypothetical protein
contig_15	cds	40768	41769	+	MGKHPG_05005		hypothetical protein
contig_15	cds	41771	42271	+	MGKHPG_05010		hypothetical protein
contig_15	cds	42268	42357	+	MGKHPG_05015		hypothetical protein
contig_15	cds	42354	42824	+	MGKHPG_05020		DUF1367 domain-containing protein	SO:0001217, UniRef:UniRef50_A0A3Q9W5Z2
contig_15	cds	42824	43141	+	MGKHPG_05025		Ref family protein	SO:0001217, UniRef:UniRef50_A0A8X8R106
contig_15	cds	43138	43668	+	MGKHPG_05030		hypothetical protein
contig_15	cds	43665	43847	+	MGKHPG_05035		hypothetical protein
contig_15	cds	43844	44185	+	MGKHPG_05040		hypothetical protein
contig_15	cds	44182	44310	+	MGKHPG_05045		hypothetical protein
contig_15	cds	44337	45209	+	MGKHPG_05050		hypothetical protein
contig_15	cds	45240	45419	+	MGKHPG_05055		hypothetical protein
contig_15	cds	45555	45824	+	MGKHPG_05060		hypothetical protein
contig_15	cds	45850	46368	+	MGKHPG_05065		hypothetical protein
contig_15	cds	46572	46814	+	MGKHPG_05070		hypothetical protein
contig_15	cds	46832	47092	+	MGKHPG_05075		hypothetical protein
contig_15	cds	47179	47628	+	MGKHPG_05080		hypothetical protein
contig_15	cds	47678	48004	+	MGKHPG_05085		hypothetical protein
contig_15	cds	48001	57522	-	MGKHPG_05090		hypothetical protein	PFAM:PF18796.4, PFAM:PF18819.4, PFAM:PF18823.4, PFAM:PF18857.4
contig_16	cds	150	506	-	MGKHPG_05095		Glutaredoxin 4	SO:0001217, UniRef:UniRef50_P45085
contig_16	cds	587	1444	-	MGKHPG_05100	loiP	Metalloprotease LoiP	SO:0001217, UniRef:UniRef50_A0A5E6XPB8
contig_16	cds	1765	2820	-	MGKHPG_05105		hypothetical protein
contig_16	cds	2906	3850	-	MGKHPG_05110		hypothetical protein	PFAM:PF00126.30
contig_16	cds	4250	6529	+	MGKHPG_05115		5-methyltetrahydropteroyltriglutamate--homocysteine methyltransferase	SO:0001217, UniRef:UniRef50_P65341
contig_16	cds	7042	8271	-	MGKHPG_05120		hypothetical protein
contig_16	cds	8457	9101	+	MGKHPG_05125		Pyridoxine/pyridoxamine 5'-phosphate oxidase	SO:0001217, UniRef:UniRef50_A0A1D8U4H8
contig_16	cds	9112	10035	+	MGKHPG_05130		DNA replication terminus site-binding protein	SO:0001217, UniRef:UniRef50_A0A081NCX6
contig_16	cds	10356	10688	-	MGKHPG_05135		hypothetical protein	PFAM:PF00462.27
contig_16	cds	10780	11307	+	MGKHPG_05140		hypothetical protein
contig_16	cds	11730	12317	+	MGKHPG_05145		HNHc domain-containing protein	SO:0001217, UniRef:UniRef50_Q0VR62
contig_16	cds	12345	12965	-	MGKHPG_05150	msrQ	Protein-methionine-sulfoxide reductase heme-binding subunit MsrQ	SO:0001217, UniRef:UniRef50_Q2RWU7
contig_16	cds	12967	13911	-	MGKHPG_05155	msrP	Protein-methionine-sulfoxide reductase catalytic subunit MsrP	SO:0001217, UniRef:UniRef50_G8QMC2
contig_16	cds	14174	15751	-	MGKHPG_05160		GMP synthase [glutamine-hydrolyzing]	SO:0001217, UniRef:UniRef50_Q60C21
contig_16	cds	15829	17298	-	MGKHPG_05165		Inosine-5'-monophosphate dehydrogenase	SO:0001217, UniRef:UniRef50_Q9KGN8
contig_16	cds	17927	19186	+	MGKHPG_05170		Type I-F CRISPR-associated protein Csy1	SO:0001217, UniRef:UniRef50_A0A099KEI7
contig_16	cds	19183	20157	+	MGKHPG_05175		Type I-F CRISPR-associated protein Csy2	SO:0001217, UniRef:UniRef50_A9KEN7
contig_16	cds	20169	21200	+	MGKHPG_05180		Type I-F CRISPR-associated protein Csy3	SO:0001217, UniRef:UniRef50_A3Y5G2
contig_16	cds	21208	21801	+	MGKHPG_05185		hypothetical protein
contig_16	crispr	22051	25023	?			CRISPR array with 50 repeats of length 28, consensus sequence GTTCACTGCCGCACAGGCAGCTTAGAAA and spacer length 32	SO:0001459
contig_16	cds	25096	28428	-	MGKHPG_05190		Type I-F CRISPR-associated helicase Cas3	SO:0001217, UniRef:UniRef50_A0A5Q6PDB3
contig_16	cds	28431	29396	-	MGKHPG_05195		CRISPR-associated endonuclease Cas1	SO:0001217, UniRef:UniRef50_Q02ML7
contig_16	cds	29547	30128	-	MGKHPG_05200		hypothetical protein
contig_16	cds	30238	31632	-	MGKHPG_05205		Soluble pyridine nucleotide transhydrogenase	SO:0001217, UniRef:UniRef50_O05139
contig_16	cds	31925	32161	-	MGKHPG_05210	nqrM	(Na+)-NQR maturation NqrM	SO:0001217, UniRef:UniRef50_A0A349SPK9
contig_16	cds	32291	33412	-	MGKHPG_05215		hypothetical protein
contig_16	cds	33754	34218	+	MGKHPG_05220		Copper-bind domain-containing protein	SO:0001217, UniRef:UniRef50_A0A3G2EBQ8
contig_16	cds	34255	38706	-	MGKHPG_05225		hypothetical protein
contig_16	cds	38760	38978	+	MGKHPG_05230		hypothetical protein
contig_16	cds	39386	40042	-	MGKHPG_05235		Transcriptional regulator	SO:0001217, UniRef:UniRef50_A0A365TWY4
contig_16	cds	40258	41631	+	MGKHPG_05240		L-serine ammonia-lyase	SO:0001217, UniRef:UniRef50_A0A087CWS1
contig_16	cds	41674	42054	+	MGKHPG_05245		Glycine cleavage system H protein	SO:0001217, UniRef:UniRef50_Q1QWJ4
contig_16	cds	42298	45189	+	MGKHPG_05250		Glycine dehydrogenase (decarboxylating)	SO:0001217, UniRef:UniRef50_Q4FMV1
contig_16	cds	45285	45737	-	MGKHPG_05255		Helix-turn-helix domain protein	SO:0001217, UniRef:UniRef50_B5FEJ2
contig_16	tRNA	45972	46048	-	MGKHPG_05260	trnV	tRNA-Val(gac)	SO:0000273
contig_16	cds	46092	50030	-	MGKHPG_05265		hypothetical protein
contig_16	cds	50235	52247	-	MGKHPG_05270		UvrABC system protein B	SO:0001217, UniRef:UniRef50_Q884C9
contig_16	cds	52378	53568	+	MGKHPG_05275		Aspartate/prephenate aminotransferase	SO:0001217, UniRef:UniRef50_A3PMF8
contig_16	cds	53936	55255	-	MGKHPG_05280		3-hydroxy-3-methylglutaryl coenzyme A reductase	SO:0001217, UniRef:UniRef50_A0A137RHI9
contig_16	cds	55526	55897	+	MGKHPG_05285		Phage integrase family protein	SO:0001217, UniRef:UniRef50_A0A385XT76
contig_16	cds	56202	56567	+	MGKHPG_05290		hypothetical protein
contig_17	cds	243	2129	-	MGKHPG_05295	mnmG	tRNA uridine 5-carboxymethylaminomethyl modification enzyme MnmG	SO:0001217, UniRef:UniRef50_Q9F5X1
contig_17	cds	2580	3374	-	MGKHPG_05300		Glutamate racemase	SO:0001217, UniRef:UniRef50_A0A081NDY2
contig_17	cds	3787	4707	+	MGKHPG_05305		Cytidine deaminase	SO:0001217, UniRef:UniRef50_A0A081K6C9
contig_17	cds	4886	5662	+	MGKHPG_05310		hypothetical protein
contig_17	cds	7501	7836	+	MGKHPG_05315		SEC-C metal-binding domain-containing protein	SO:0001217, UniRef:UniRef50_UPI001BA6E14F
contig_17	cds	8686	10062	-	MGKHPG_05320	mnmE	tRNA modification GTPase MnmE	SO:0001217, UniRef:UniRef50_P43730
contig_17	cds	10345	10785	-	MGKHPG_05325		CS1 type fimbrial major subunit	SO:0001217, UniRef:UniRef50_A0A7R6SRZ3
contig_17	cds	11131	12084	+	MGKHPG_05330		Glycine--tRNA ligase alpha subunit	SO:0001217, UniRef:UniRef50_P54380
contig_17	cds	12084	14171	+	MGKHPG_05335		Glycine--tRNA ligase beta subunit	SO:0001217, UniRef:UniRef50_A1TWM6
contig_17	cds	14192	14785	+	MGKHPG_05340		D-glycero-beta-D-manno-heptose-1,7-bisphosphate 7-phosphatase	SO:0001217, UniRef:UniRef50_Q9JWE9
contig_17	cds	14785	15507	+	MGKHPG_05345	hdtS	Acylhomoserine lactone synthase HdtS	SO:0001217, UniRef:UniRef50_A0A142B6A6
contig_17	cds	15762	16469	+	MGKHPG_05350		hypothetical protein
contig_17	cds	16678	17271	-	MGKHPG_05355		Phosphoheptose isomerase	SO:0001217, UniRef:UniRef50_O87340
contig_17	cds	17348	19765	-	MGKHPG_05360		DNA gyrase subunit B	SO:0001217, UniRef:UniRef50_P22118
contig_17	cds	19758	20909	-	MGKHPG_05365	recF	DNA replication and repair protein RecF	SO:0001217, UniRef:UniRef50_P13456
contig_17	cds	20986	22092	-	MGKHPG_05370		Beta sliding clamp	SO:0001217, UniRef:UniRef50_P0A120
contig_17	cds	22172	23734	-	MGKHPG_05375	dnaA	Chromosomal replication initiator protein DnaA	SO:0001217, UniRef:UniRef50_Q88BK3
contig_17	cds	24479	24613	+	MGKHPG_05380		50S ribosomal protein L34	SO:0001217, UniRef:UniRef50_Q9RSH2
contig_17	cds	24629	25015	+	MGKHPG_05385		hypothetical protein
contig_17	cds	25175	25426	+	MGKHPG_05390		Putative membrane protein insertion efficiency factor	SO:0001217, UniRef:UniRef50_A0A2P6JQL5
contig_17	cds	25480	27162	+	MGKHPG_05395	yidC	Membrane protein insertase YidC	SO:0001217, UniRef:UniRef50_Q9HT06
contig_17	cds	27197	28138	+	MGKHPG_05400		hypothetical protein
contig_17	cds	28591	29079	+	MGKHPG_05405		hypothetical protein
contig_17	cds	29197	30906	-	MGKHPG_05410	cysW	Sulfate transport system permease protein CysW	SO:0001217, UniRef:UniRef50_A0A084A293
contig_17	cds	30917	31942	-	MGKHPG_05415	potA	Spermidine/putrescine import ATP-binding protein PotA	SO:0001217, UniRef:UniRef50_A0A261GHG6
contig_17	cds	32010	33026	-	MGKHPG_05420		2-aminoethylphosphonate ABC transporter substrate-binding protein	SO:0001217, UniRef:UniRef50_A7N322
contig_17	cds	33174	33887	-	MGKHPG_05425		2-aminoethylphosphonate uptake/ metabolism regulator	SO:0001217, UniRef:UniRef50_A0A069Q6V9
contig_17	cds	34116	35222	+	MGKHPG_05430		2-aminoethylphosphonate--pyruvate transaminase	SO:0001217, UniRef:UniRef50_P96060
contig_17	cds	35228	35347	+	MGKHPG_05435		hypothetical protein
contig_17	cds	35860	36678	+	MGKHPG_05440		Phosphonoacetaldehyde hydrolase	SO:0001217, UniRef:UniRef50_A5F051
contig_17	cds	36764	38212	-	MGKHPG_05445	trkH	Trk system potassium uptake protein TrkH	SO:0001217, UniRef:UniRef50_Q87TN7
contig_17	cds	38724	40097	-	MGKHPG_05450	trkA	Trk system potassium uptake protein TrkA	SO:0001217, UniRef:UniRef50_E1V6C6
contig_17	cds	40103	41407	-	MGKHPG_05455		16S rRNA (cytosine(967)-C(5))-methyltransferase	SO:0001217, UniRef:UniRef50_A0A142B6B3
contig_17	cds	41423	42367	-	MGKHPG_05460		Methionyl-tRNA formyltransferase	SO:0001217, UniRef:UniRef50_A5F4B4
contig_17	cds	42517	42630	+	MGKHPG_05465		hypothetical protein
contig_17	cds	42590	43096	-	MGKHPG_05470		Peptide deformylase	SO:0001217, UniRef:UniRef50_Q0VTE1
contig_17	cds	43207	44232	+	MGKHPG_05475	lysM	LysM peptidoglycan-binding domain-containing protein	SO:0001217, UniRef:UniRef50_UPI0021DB29B5
contig_17	cds	44257	45405	+	MGKHPG_05480		DNA protecting protein dpra	SO:0001217, UniRef:UniRef50_A0A142B6B9
contig_17	cds	45508	46161	-	MGKHPG_05485		hypothetical protein
contig_17	cds	46854	47738	+	MGKHPG_05490		HTH lysR-type domain-containing protein	SO:0001217, UniRef:UniRef50_A0A081K640
contig_17	cds	47962	49179	-	MGKHPG_05495		hypothetical protein
contig_17	cds	49176	50477	-	MGKHPG_05500		hypothetical protein	PFAM:PF13535.9
contig_17	cds	50485	51588	-	MGKHPG_05505		Radical SAM protein	SO:0001217, UniRef:UniRef50_A0A223D542
contig_18	cds	1166	2176	-	MGKHPG_05510		Ornithine carbamoyltransferase subunit I	SO:0001217, UniRef:UniRef50_P04391
contig_18	cds	2538	2717	+	MGKHPG_05515		hypothetical protein
contig_18	cds	2866	3330	+	MGKHPG_05520		hypothetical protein
contig_18	cds	3313	3936	-	MGKHPG_05525	fbpC	Fe(3+) ions import ATP-binding protein FbpC	SO:0001217, UniRef:UniRef50_C7DF14
contig_18	cds	3933	5624	-	MGKHPG_05530		ABC transmembrane type-1 domain-containing protein	SO:0001217, UniRef:UniRef50_A0A1D2X921
contig_18	cds	5631	6875	-	MGKHPG_05535		ABC transporter substrate-binding protein	SO:0001217, UniRef:UniRef50_A0A0M2R6Z3
contig_18	cds	7198	8463	-	MGKHPG_05540		hypothetical protein
contig_18	cds	9107	9823	+	MGKHPG_05545		hypothetical protein
contig_18	cds	9929	10633	+	MGKHPG_05550		hypothetical protein
contig_18	cds	10743	11276	-	MGKHPG_05555		Glycosyltransferase family 1 protein	SO:0001217, UniRef:UniRef50_A0A081KCN9
contig_18	cds	11391	12923	-	MGKHPG_05560		Histidine ammonia-lyase	SO:0001217, UniRef:UniRef50_Q5NZX8
contig_18	cds	12917	14626	-	MGKHPG_05565		Urocanate hydratase	SO:0001217, UniRef:UniRef50_P25503
contig_18	cds	14651	15679	-	MGKHPG_05570		Formimidoylglutamase	SO:0001217, UniRef:UniRef50_P60111
contig_18	cds	15672	16883	-	MGKHPG_05575		Imidazolonepropionase	SO:0001217, UniRef:UniRef50_A0KF84
contig_18	cds	16958	17668	-	MGKHPG_05580		HTH gntR-type domain-containing protein	SO:0001217, UniRef:UniRef50_A7MVK4
contig_18	cds	17920	18996	-	MGKHPG_05585		DUF218 domain-containing protein	SO:0001217, UniRef:UniRef50_C6JL99
contig_18	cds	19478	20653	-	MGKHPG_05590		hypothetical protein
contig_18	cds	20650	21822	-	MGKHPG_05595		hypothetical protein	PFAM:PF08007.15
contig_18	cds	22695	23408	-	MGKHPG_05600		hypothetical protein
contig_18	cds	23691	26579	-	MGKHPG_05605		hypothetical protein	PFAM:PF00704.31
contig_18	cds	26920	28380	+	MGKHPG_05610		DUF3375 domain-containing protein	SO:0001217, UniRef:UniRef50_N8UEG3
contig_18	cds	28413	29207	+	MGKHPG_05615		DUF4194 domain-containing protein	SO:0001217, UniRef:UniRef50_N8UDT1
contig_18	cds	29200	32625	+	MGKHPG_05620		AAA family ATPase	SO:0001217, UniRef:UniRef50_A0A0F7HGA9
contig_18	cds	32637	33851	+	MGKHPG_05625		DUF3322 DUF2220 domains-containing protein	SO:0001217, UniRef:UniRef50_A0A0F7LL61
contig_18	cds	34218	35330	+	MGKHPG_05630		hypothetical protein
contig_18	cds	35767	36879	+	MGKHPG_05635		hypothetical protein
contig_18	cds	36882	37097	+	MGKHPG_05640		hypothetical protein
contig_18	cds	37181	38266	+	MGKHPG_05645		hypothetical protein	PFAM:PF02319.23
contig_18	cds	38826	39263	+	MGKHPG_05650		hypothetical protein
contig_18	cds	39467	40861	-	MGKHPG_05655	cbrB	CbrB	SO:0001217, UniRef:UniRef50_G3XCK7
contig_18	cds	40858	43845	-	MGKHPG_05660		histidine kinase	SO:0001217, UniRef:UniRef50_G3XCM7
contig_18	cds	43838	44014	-	MGKHPG_05665		MFS transporter	SO:0001217, UniRef:UniRef50_Q4K5Y9
contig_18	cds	44485	46389	+	MGKHPG_05670	mutL	DNA mismatch repair protein MutL	SO:0001217, UniRef:UniRef50_Q02F72
contig_18	cds	46398	48491	-	MGKHPG_05675		Oligopeptidase B	SO:0001217, UniRef:UniRef50_A0A081NM43
contig_19	cds	282	3122	-	MGKHPG_05680		hypothetical protein
contig_19	cds	3474	3734	+	MGKHPG_05685		DUF5062 domain-containing protein	SO:0001217, UniRef:UniRef50_Q1YSE2
contig_19	cds	3978	4643	+	MGKHPG_05690		hypothetical protein	PFAM:PF08241.15, PFAM:PF13649.9, PFAM:PF13847.9
contig_19	cds	4916	5377	+	MGKHPG_05695		hypothetical protein
contig_19	cds	5677	6087	-	MGKHPG_05700		hypothetical protein
contig_19	cds	6195	6632	+	MGKHPG_05705		CS1 type fimbrial major subunit	SO:0001217, UniRef:UniRef50_A0A7R6SRZ3
contig_19	cds	6676	7620	+	MGKHPG_05710		hypothetical protein
contig_19	cds	7665	9059	+	MGKHPG_05715		hypothetical protein
contig_19	cds	9321	10493	+	MGKHPG_05720		hypothetical protein
contig_19	cds	10828	12351	+	MGKHPG_05725		hypothetical protein	PFAM:PF00096.29, PFAM:PF00096.29, PFAM:PF00096.29
contig_19	cds	12812	13729	+	MGKHPG_05730		hypothetical protein	PFAM:PF00096.29, PFAM:PF00096.29, PFAM:PF00096.29, PFAM:PF13912.9, PFAM:PF13912.9
contig_19	cds	14599	15828	+	MGKHPG_05735		hypothetical protein
contig_19	cds	16205	17704	-	MGKHPG_05740		Endo/exonuclease/phosphatase domain-containing protein	SO:0001217, UniRef:UniRef50_A0A812GWV8
contig_19	cds	18450	18914	+	MGKHPG_05745		hypothetical protein
contig_19	cds	18930	19514	-	MGKHPG_05750		hypothetical protein
contig_19	cds	19907	21166	-	MGKHPG_05755		Proline/betaine transporter	SO:0001217, UniRef:UniRef50_A0A142BE14
contig_19	cds	21604	22098	+	MGKHPG_05760		hypothetical protein
contig_19	cds	22367	22873	+	MGKHPG_05765		hypothetical protein
contig_19	cds	23147	23524	+	MGKHPG_05770		hypothetical protein
contig_19	cds	23717	24100	-	MGKHPG_05775		hypothetical protein
contig_19	cds	24134	25144	-	MGKHPG_05780		Fructose-1,6-bisphosphatase 2 class 2	SO:0001217, UniRef:UniRef50_P21437
contig_19	cds	25198	25722	-	MGKHPG_05785		hypothetical protein
contig_19	cds	25848	26246	+	MGKHPG_05790		Response regulatory domain-containing protein	SO:0001217, UniRef:UniRef50_A0A0U2RIN4
contig_19	cds	26253	27812	+	MGKHPG_05795		hypothetical protein	PFAM:PF00512.28, PFAM:PF00989.28, PFAM:PF02518.29, PFAM:PF08448.13, PFAM:PF13188.10, PFAM:PF13426.10, PFAM:PF13426.10
contig_19	cds	27869	31060	+	MGKHPG_05800		hypothetical protein	PFAM:PF01661.24
contig_19	cds	31975	33030	+	MGKHPG_05805		hypothetical protein
contig_19	cds	33443	33757	+	MGKHPG_05810	rpsJ	30S ribosomal protein S10	COG:COG0051, COG:J, SO:0001217, UniRef:UniRef50_P62653, UniRef:UniRef90_A0A095UMA3
contig_19	cds	33757	33894	+	MGKHPG_05815		hypothetical protein
contig_19	cds	33938	34576	+	MGKHPG_05820		50S ribosomal protein L3	SO:0001217, UniRef:UniRef50_Q6CZX0
contig_19	cds	34588	35190	+	MGKHPG_05825		50S ribosomal protein L4	SO:0001217, UniRef:UniRef50_A1AVK1
contig_19	cds	35187	35483	+	MGKHPG_05830	rplW	50S ribosomal protein L23	SO:0001217, UniRef:UniRef50_A1TYJ9, UniRef:UniRef90_UPI0021DAA7B7
contig_19	cds	35495	36322	+	MGKHPG_05835	rplB	50S ribosomal protein L2	SO:0001217, UniRef:UniRef50_Q3IF22, UniRef:UniRef90_A0A081N6C2
contig_19	cds	36344	36622	+	MGKHPG_05840	rpsS	30S ribosomal protein S19	SO:0001217, UniRef:UniRef50_P62660, UniRef:UniRef90_A0A081KGD4
contig_19	cds	36631	36966	+	MGKHPG_05845		50S ribosomal protein L22	SO:0001217, UniRef:UniRef50_Q7MYF6
contig_19	cds	36978	37667	+	MGKHPG_05850		30S ribosomal protein S3	SO:0001217, UniRef:UniRef50_Q6N4U0
contig_19	cds	37679	38092	+	MGKHPG_05855	rplP	50S ribosomal protein L16	COG:COG0197, COG:J, SO:0001217, UniRef:UniRef50_A2SLF0, UniRef:UniRef90_A0Z145
contig_19	cds	38092	38292	+	MGKHPG_05860		50S ribosomal protein L29	SO:0001217, UniRef:UniRef50_A1WVB4
contig_19	cds	38285	38548	+	MGKHPG_05865	rpsQ	30S ribosomal protein S17	SO:0001217, UniRef:UniRef50_P51305, UniRef:UniRef90_A0A142BIB2
contig_19	cds	38686	39054	+	MGKHPG_05870	rplN	50S ribosomal protein L14	COG:COG0093, COG:J, SO:0001217, UniRef:UniRef50_Q5SHP8, UniRef:UniRef90_A0A142BIB1
contig_19	cds	39067	39384	+	MGKHPG_05875		50S ribosomal protein L24	SO:0001217, UniRef:UniRef50_C5BQ72
contig_19	cds	39392	39934	+	MGKHPG_05880	rplE	50S ribosomal protein L5	SO:0001217, UniRef:UniRef50_Q83PY9, UniRef:UniRef90_A0A142BIA9
contig_19	cds	39953	40258	+	MGKHPG_05885		30S ribosomal protein S14	SO:0001217, UniRef:UniRef50_P46179
contig_19	cds	40290	40682	+	MGKHPG_05890		30S ribosomal protein S8	SO:0001217, UniRef:UniRef50_B7J481
contig_19	cds	40696	41229	+	MGKHPG_05895	rplF	50S ribosomal protein L6	KEGG:K02933, SO:0001217, UniRef:UniRef50_Q0VSI8, UniRef:UniRef90_UPI0021D9CDAB
contig_19	cds	41244	41594	+	MGKHPG_05900		50S ribosomal protein L18	SO:0001217, UniRef:UniRef50_Q5WLP6
contig_19	cds	41606	42118	+	MGKHPG_05905	rpsE	30S ribosomal protein S5	SO:0001217, UniRef:UniRef50_P46790, UniRef:UniRef90_A0A142BIA4
contig_19	cds	42122	42307	+	MGKHPG_05910	rpmD	50S ribosomal protein L30	SO:0001217, UniRef:UniRef50_Q31IW4, UniRef:UniRef90_A0A2E4T6M5
contig_19	cds	42309	42743	+	MGKHPG_05915		50S ribosomal protein L15	SO:0001217, UniRef:UniRef50_Q0VSI4
contig_19	cds	42744	44072	+	MGKHPG_05920	secY	preprotein translocase subunit SecY	SO:0001217, UniRef:UniRef50_A0A1Z8R6T2, UniRef:UniRef90_A0A081KGB8
contig_19	cds	44108	44221	+	MGKHPG_05925	rpmJ	50S ribosomal protein L36	COG:COG0257, COG:J, SO:0001217, UniRef:UniRef50_Q9RSK0, UniRef:UniRef90_A0A142BIA0
contig_19	cds	44709	45065	+	MGKHPG_05930	rpsM	30S ribosomal protein S13	KEGG:K02952, SO:0001217, UniRef:UniRef50_P59753, UniRef:UniRef90_A0A081KGB7
contig_19	cds	45147	45536	+	MGKHPG_05935	rpsK	30S ribosomal protein S11	COG:COG0100, COG:J, SO:0001217, UniRef:UniRef50_Q8RE42, UniRef:UniRef90_A0A081KGB6
contig_19	cds	45554	46174	+	MGKHPG_05940	rpsD	30S ribosomal protein S4	KEGG:K02986, SO:0001217, UniRef:UniRef50_P44373, UniRef:UniRef90_A0A142BI97
contig_19	cds	46204	47205	+	MGKHPG_05945	rpoA	DNA-directed RNA polymerase subunit alpha	SO:0001217, UniRef:UniRef50_Q21M33, UniRef:UniRef90_A0A081KGB4
contig_19	cds	47261	47653	+	MGKHPG_05950	rplQ	50S ribosomal protein L17	KEGG:K02879, SO:0001217, UniRef:UniRef50_B7IA13, UniRef:UniRef90_A0A081KGB3
contig_20	cds	93	914	-	MGKHPG_05955		hypothetical protein
contig_20	cds	1037	1792	-	MGKHPG_05960	aapP	General L-amino acid transport ATP-binding protein AapP	SO:0001217, UniRef:UniRef50_Q52815
contig_20	cds	1789	2874	-	MGKHPG_05965	yhdY	Inner membrane amino-acid ABC transporter permease protein YhdY	SO:0001217, UniRef:UniRef50_A0A2S0XJD7
contig_20	cds	2879	4030	-	MGKHPG_05970	glnP	Putative glutamine transport system permease protein GlnP	SO:0001217, UniRef:UniRef50_A0A2D7T2P9
contig_20	cds	4040	5059	-	MGKHPG_05975	aapJ	General L-amino acid-binding periplasmic protein AapJ	SO:0001217, UniRef:UniRef50_A0A128EVT4
contig_20	cds	5327	6067	-	MGKHPG_05980		hypothetical protein	PFAM:PF00096.29, PFAM:PF00096.29, PFAM:PF00096.29, PFAM:PF00096.29, PFAM:PF12874.10
contig_20	cds	6267	7025	-	MGKHPG_05985		hypothetical protein	PFAM:PF00096.29, PFAM:PF00096.29, PFAM:PF00096.29, PFAM:PF13894.9, PFAM:PF13912.9
contig_20	cds	7279	7812	-	MGKHPG_05990		hypothetical protein
contig_20	cds	8317	9090	-	MGKHPG_05995		hypothetical protein	PFAM:PF00096.29, PFAM:PF00096.29, PFAM:PF00096.29, PFAM:PF00096.29, PFAM:PF12874.10, PFAM:PF12874.10, PFAM:PF13894.9
contig_20	cds	9144	9233	+	MGKHPG_06000		hypothetical protein
contig_20	cds	9240	10016	-	MGKHPG_06005		hypothetical protein	PFAM:PF00096.29, PFAM:PF00096.29, PFAM:PF00096.29, PFAM:PF00096.29, PFAM:PF12874.10, PFAM:PF13894.9, PFAM:PF13912.9, PFAM:PF13912.9
contig_20	cds	10226	10369	-	MGKHPG_06010		hypothetical protein
contig_20	cds	10469	10990	-	MGKHPG_06015		hypothetical protein	PFAM:PF00096.29, PFAM:PF00096.29, PFAM:PF00096.29, PFAM:PF12874.10, PFAM:PF12874.10, PFAM:PF13894.9, PFAM:PF13912.9, PFAM:PF13912.9
contig_20	cds	11200	11928	-	MGKHPG_06020		hypothetical protein	PFAM:PF00096.29, PFAM:PF00096.29, PFAM:PF00096.29, PFAM:PF13912.9
contig_20	cds	12093	12707	+	MGKHPG_06025		N-(5'-phosphoribosyl)anthranilate isomerase	SO:0001217, UniRef:UniRef50_A0A2X0SH78
contig_20	cds	12707	13927	+	MGKHPG_06030		Tryptophan synthase beta chain	SO:0001217, UniRef:UniRef50_Q7TTS6
contig_20	cds	13943	14743	+	MGKHPG_06035		Tryptophan synthase alpha chain	SO:0001217, UniRef:UniRef50_B3R113
contig_20	cds	15276	16226	+	MGKHPG_06040		Acetyl-coenzyme A carboxylase carboxyl transferase subunit beta 1	SO:0001217, UniRef:UniRef50_Q87MP2
contig_20	cds	16223	17524	+	MGKHPG_06045		Dihydrofolate synthase/folylpolyglutamate synthase	SO:0001217, UniRef:UniRef50_A0A081KCT4
contig_20	cds	17548	18051	+	MGKHPG_06050		hypothetical protein	PFAM:PF05036.16
contig_20	cds	18141	18689	+	MGKHPG_06055		Corrinoid adenosyltransferase	SO:0001217, UniRef:UniRef50_A0A7C1WP78
contig_20	cds	18693	19298	+	MGKHPG_06060		Corrinoid adenosyltransferase	SO:0001217, UniRef:UniRef50_A0A081K5K4
contig_20	cds	19419	21701	-	MGKHPG_06065		hypothetical protein
contig_20	cds	21743	21928	-	MGKHPG_06070		hypothetical protein
contig_20	cds	22065	24944	+	MGKHPG_06075	rapA	RNA polymerase-associated protein RapA	SO:0001217, UniRef:UniRef50_A0A1H6FCP5
contig_20	cds	25543	26385	+	MGKHPG_06080		hypothetical protein
contig_20	cds	26538	26816	+	MGKHPG_06085		hypothetical protein
contig_20	cds	27012	27236	+	MGKHPG_06090	abrB	Looped-hinge helix DNA binding domain-containing protein, AbrB family	SO:0001217, UniRef:UniRef50_A0A1M4WH53
contig_20	cds	27196	27648	+	MGKHPG_06095		hypothetical protein	PFAM:PF01850.24
contig_20	cds	28404	29285	+	MGKHPG_06100	gspC	type II secretion system protein GspC	SO:0001217, UniRef:UniRef50_UPI0021DB67BB
contig_20	cds	29303	31459	+	MGKHPG_06105	gspD	Type II secretion system protein GspD	SO:0001217, UniRef:UniRef50_A0A418YKX3
contig_20	cds	31437	32933	+	MGKHPG_06110		Type II secretion system protein E	SO:0001217, UniRef:UniRef50_A0A257FTN5
contig_20	cds	32936	34171	+	MGKHPG_06115		Type II secretion system protein F	SO:0001217, UniRef:UniRef50_P31743
contig_20	cds	34227	34673	+	MGKHPG_06120		Type II secretion system core protein G	SO:0001217, UniRef:UniRef50_P45773
contig_20	cds	34666	35280	+	MGKHPG_06125		hypothetical protein	PFAM:PF07963.15, PFAM:PF12019.11
contig_20	cds	35277	35654	+	MGKHPG_06130		Type II secretion system protein I	SO:0001217, UniRef:UniRef50_A0A142BHQ6
contig_20	cds	35651	36301	+	MGKHPG_06135		Type II secretion system protein J	SO:0001217, UniRef:UniRef50_A0A081KGP1
contig_20	cds	36298	37296	+	MGKHPG_06140		Type II secretion system protein K	SO:0001217, UniRef:UniRef50_A0A142BHQ8
contig_20	cds	37293	38543	+	MGKHPG_06145		hypothetical protein	PFAM:PF12693.10
contig_20	cds	38540	39046	+	MGKHPG_06150		Type II secretion system protein M	SO:0001217, UniRef:UniRef50_A0A081KGP4
contig_20	cds	39048	39833	+	MGKHPG_06155		hypothetical protein
contig_20	cds	39922	40239	-	MGKHPG_06160		hypothetical protein
contig_20	cds	40769	41380	-	MGKHPG_06165		Yip1 domain-containing protein	SO:0001217, UniRef:UniRef50_A0A142BEZ5
contig_20	cds	41702	42589	+	MGKHPG_06170		hypothetical protein	PFAM:PF01832.23
contig_21	cds	1302	2360	-	MGKHPG_06175		Phage tail protein	SO:0001217, UniRef:UniRef50_A0A142BH84
contig_21	cds	2357	3244	-	MGKHPG_06180		Baseplate-J domain-containing protein	SO:0001217, UniRef:UniRef50_A0A081N7T6
contig_21	cds	3244	3579	-	MGKHPG_06185		GPW-gp25 domain-containing protein	SO:0001217, UniRef:UniRef50_L0R7M5
contig_21	cds	3576	4151	-	MGKHPG_06190		Phage-base-V domain-containing protein	SO:0001217, UniRef:UniRef50_A0A1V2DS20
contig_21	cds	4135	4713	-	MGKHPG_06195		hypothetical protein
contig_21	cds	4689	5141	-	MGKHPG_06200		phage virion morphogenesis protein	SO:0001217, UniRef:UniRef50_UPI0003F52D89
contig_21	cds	5141	5572	-	MGKHPG_06205		DUF1320 domain-containing protein	SO:0001217, UniRef:UniRef50_UPI0021D05369
contig_21	cds	5572	5814	-	MGKHPG_06210		hypothetical protein	PFAM:PF17891.4
contig_21	cds	5891	6796	-	MGKHPG_06215		Mu-like-gpT domain-containing protein	SO:0001217, UniRef:UniRef50_B8DKY9
contig_21	cds	6881	7924	-	MGKHPG_06220		Mu-like prophage I protein	SO:0001217, UniRef:UniRef50_A0A1E3WMD1
contig_21	cds	8096	9115	-	MGKHPG_06225		hypothetical protein
contig_21	cds	9115	10173	-	MGKHPG_06230		Nucleoid-associated protein	SO:0001217, UniRef:UniRef50_A0A0J8VBP2
contig_21	cds	10543	10803	-	MGKHPG_06235		hypothetical protein
contig_21	cds	10806	12347	-	MGKHPG_06240		hypothetical protein
contig_21	cds	12337	13893	-	MGKHPG_06245		DUF935 domain-containing protein	SO:0001217, UniRef:UniRef50_A0A7I6U101
contig_21	cds	13937	15475	-	MGKHPG_06250		Mu-like prophage FluMu protein gp28	SO:0001217, UniRef:UniRef50_P44224
contig_21	cds	15626	15838	+	MGKHPG_06255		KTSC domain-containing protein	SO:0001217, UniRef:UniRef50_W0N2E5
contig_21	cds	15843	16403	-	MGKHPG_06260		DUF3486 domain-containing protein	SO:0001217, UniRef:UniRef50_A0A1N7MPH7
contig_21	cds	16438	16677	+	MGKHPG_06265		hypothetical protein
contig_21	cds	16614	16910	-	MGKHPG_06270	arsR	ArsR family transcriptional regulator	SO:0001217, UniRef:UniRef50_A0A6S4TCL5
contig_21	cds	16907	17239	-	MGKHPG_06275		DUF2730 domain-containing protein	SO:0001217, UniRef:UniRef50_A0A1D2X9R3
contig_21	cds	17364	17927	-	MGKHPG_06280		hypothetical protein
contig_21	cds	17918	18460	-	MGKHPG_06285		PG-binding-3 domain-containing protein	SO:0001217, UniRef:UniRef50_A0A081NL62
contig_21	cds	18640	19062	-	MGKHPG_06290		hypothetical protein	PFAM:PF08765.14
contig_21	cds	19076	19402	-	MGKHPG_06295		hypothetical protein
contig_21	cds	19395	19931	-	MGKHPG_06300	gemA	Regulatory protein GemA	SO:0001217, UniRef:UniRef50_A0A081NL64
contig_21	cds	19983	20198	-	MGKHPG_06305		hypothetical protein
contig_21	cds	20235	20519	-	MGKHPG_06310		hypothetical protein
contig_21	cds	20772	20975	-	MGKHPG_06315		hypothetical protein
contig_21	cds	21009	21821	-	MGKHPG_06320		DUF3164 domain-containing protein	SO:0001217, UniRef:UniRef50_A0A081NL69
contig_21	cds	21847	22122	-	MGKHPG_06325		hypothetical protein
contig_21	cds	22196	22552	-	MGKHPG_06330		Transcriptional regulator	SO:0001217, UniRef:UniRef50_A0A081NL73
contig_21	cds	22545	23261	-	MGKHPG_06335		hypothetical protein
contig_21	cds	23354	24070	-	MGKHPG_06340		AAA domain-containing protein	SO:0001217, UniRef:UniRef50_A0A081NL75
contig_21	cds	24277	26511	-	MGKHPG_06345		Transposase	SO:0001217, UniRef:UniRef50_A0A081NL76
contig_21	cds	26468	26695	-	MGKHPG_06350		Antitermination protein	SO:0001217, UniRef:UniRef50_A0A1D2X9R1
contig_21	cds	26836	27270	+	MGKHPG_06355		HTH cro/C1-type domain-containing protein	SO:0001217, UniRef:UniRef50_A0A1D2X9A2
contig_21	cds	27281	27508	+	MGKHPG_06360		hypothetical protein
contig_21	cds	28108	29532	-	MGKHPG_06365		hypothetical protein
contig_21	cds	29529	31469	-	MGKHPG_06370		hypothetical protein
contig_21	cds	31561	32217	-	MGKHPG_06375		Phage antirepressor YoqD-like protein	SO:0001217, UniRef:UniRef50_A0A4V3HBE4
contig_21	cds	32315	32611	-	MGKHPG_06380		hypothetical protein
contig_21	cds	32608	32955	-	MGKHPG_06385		hypothetical protein
contig_21	cds	32924	33172	-	MGKHPG_06390		hypothetical protein
contig_21	cds	33165	33506	-	MGKHPG_06395		QslA-E domain-containing protein	SO:0001217, UniRef:UniRef50_A0A081NL46
contig_21	cds	33524	33853	-	MGKHPG_06400		Phage tail assembly chaperone	SO:0001217, UniRef:UniRef50_K2IXP3
contig_21	cds	33890	34399	-	MGKHPG_06405		hypothetical protein
contig_21	cds	34392	35108	-	MGKHPG_06410		hypothetical protein
contig_21	cds	35135	36259	-	MGKHPG_06415		Mu-like prophage I protein	SO:0001217, UniRef:UniRef50_A0A081NL51
contig_21	cds	36312	36776	-	MGKHPG_06420		Phage virion morphogenesis protein	SO:0001217, UniRef:UniRef50_A0A081NL52
contig_21	cds	36808	37212	-	MGKHPG_06425		HicB-like domain-containing protein	SO:0001217, UniRef:UniRef50_J3EPP4
contig_21	cds	38055	38465	-	MGKHPG_06430	hicB	Antitoxin HicB 2	SO:0001217, UniRef:UniRef50_Q7MZD8
contig_21	cds	38468	38869	-	MGKHPG_06435		HicB-like domain-containing protein	SO:0001217, UniRef:UniRef50_C3K7R7
contig_21	cds	38912	39091	-	MGKHPG_06440	hicA	Addiction module toxin, HicA family	SO:0001217, UniRef:UniRef50_A0A177KI63
contig_21	cds	39496	40623	-	MGKHPG_06445		F protein	SO:0001217, UniRef:UniRef50_W1IMQ9
contig_21	cds	41031	41741	+	MGKHPG_06450		hypothetical protein
contig_21	cds	42085	42651	+	MGKHPG_06455		hypothetical protein
contig_22	cds	448	699	-	MGKHPG_06460		ABC transporter ATP-binding protein	SO:0001217, UniRef:UniRef50_C1DQZ2
contig_22	cds	787	1269	-	MGKHPG_06465		hypothetical protein
contig_22	cds	1492	4137	-	MGKHPG_06470		DNA topoisomerase 1	SO:0001217, UniRef:UniRef50_Q9HZJ5
contig_22	cds	4486	5253	-	MGKHPG_06475		5-oxoprolinase subunit A	SO:0001217, UniRef:UniRef50_Q65NB0
contig_22	cds	5250	6209	-	MGKHPG_06480		hypothetical protein
contig_22	cds	6206	6895	-	MGKHPG_06485		AHS1 domain-containing protein	SO:0001217, UniRef:UniRef50_A0A081NM33
contig_22	cds	6980	8170	+	MGKHPG_06490		aminopeptidase	SO:0001217, UniRef:UniRef50_UPI0021D8949A
contig_22	cds	8588	10912	+	MGKHPG_06495		hypothetical protein	PFAM:PF00990.24, PFAM:PF07696.14
contig_22	cds	10915	11628	-	MGKHPG_06500		DUF599 domain-containing protein	SO:0001217, UniRef:UniRef50_A0A142BDB5
contig_22	cds	11822	12211	+	MGKHPG_06505		hypothetical protein
contig_22	cds	12265	13047	+	MGKHPG_06510	yafJ	Putative glutamine amidotransferase YafJ	SO:0001217, UniRef:UniRef50_Q47147
contig_22	cds	13079	14062	-	MGKHPG_06515		Potassium channel protein	SO:0001217, UniRef:UniRef50_A0A1D2XBQ6
contig_22	cds	14004	14279	-	MGKHPG_06520		hypothetical protein
contig_22	cds	14436	16382	+	MGKHPG_06525		Fructose-1,6-bisphosphatase class 3	SO:0001217, UniRef:UniRef50_E3DM70
contig_22	cds	16632	17168	-	MGKHPG_06530		hypothetical protein
contig_22	cds	17256	17804	-	MGKHPG_06535		hypothetical protein
contig_22	cds	17915	18415	-	MGKHPG_06540		hypothetical protein
contig_22	cds	18522	19028	-	MGKHPG_06545		hypothetical protein
contig_22	cds	19273	19479	-	MGKHPG_06550		hypothetical protein
contig_22	cds	19653	20798	+	MGKHPG_06555		Putative dioxygenase VC_1345	SO:0001217, UniRef:UniRef50_Q9KSB4
contig_22	cds	20795	21784	+	MGKHPG_06560		Fumarylacetoacetate hydrolase	SO:0001217, UniRef:UniRef50_G4CR86
contig_22	cds	21858	22310	-	MGKHPG_06565	ybbJ	Inner membrane protein YbbJ	SO:0001217, UniRef:UniRef50_A0A1X7AKD1
contig_22	cds	22310	23251	-	MGKHPG_06570	qmcA	Protein QmcA	SO:0001217, UniRef:UniRef50_A0A1X7AKF5
contig_22	cds	23599	24570	-	MGKHPG_06575		Cysteine synthase	SO:0001217, UniRef:UniRef50_P45040
contig_22	cds	24798	25598	-	MGKHPG_06580		hypothetical protein	PFAM:PF00023.33, PFAM:PF12796.10
contig_22	cds	25603	25866	-	MGKHPG_06585		hypothetical protein
contig_22	cds	26266	27639	-	MGKHPG_06590		hypothetical protein
contig_22	cds	27921	29759	-	MGKHPG_06595		3-oxoacyl-ACP synthase	SO:0001217, UniRef:UniRef50_A0A142BCI2
contig_22	cds	29880	30929	+	MGKHPG_06600		HTH araC/xylS-type domain-containing protein	SO:0001217, UniRef:UniRef50_A0A081NH22
contig_22	cds	31131	31697	+	MGKHPG_06605		class I SAM-dependent methyltransferase	SO:0001217, UniRef:UniRef50_UPI00129A853E
contig_22	cds	32557	33051	+	MGKHPG_06610		hypothetical protein
contig_22	cds	33363	33899	+	MGKHPG_06615		hypothetical protein
contig_22	cds	33934	34440	+	MGKHPG_06620		hypothetical protein
contig_22	cds	34622	35158	+	MGKHPG_06625		hypothetical protein
contig_22	cds	35192	35704	+	MGKHPG_06630		hypothetical protein
contig_22	cds	36031	36534	+	MGKHPG_06635		hypothetical protein
contig_22	cds	37162	37572	+	MGKHPG_06640		hypothetical protein
contig_22	cds	38150	38662	+	MGKHPG_06645		hypothetical protein
contig_22	cds	38904	39404	+	MGKHPG_06650		hypothetical protein
contig_22	cds	39644	40159	+	MGKHPG_06655		hypothetical protein
contig_22	cds	40374	40883	+	MGKHPG_06660		hypothetical protein
contig_22	cds	41123	41635	+	MGKHPG_06665		hypothetical protein
contig_22	cds	41850	42371	+	MGKHPG_06670		hypothetical protein
contig_22	cds	42622	43077	+	MGKHPG_06675		hypothetical protein
contig_23	cds	197	1528	-	MGKHPG_06680		hypothetical protein
contig_23	cds	1689	2246	-	MGKHPG_06685		hypothetical protein
contig_23	cds	2373	3749	-	MGKHPG_06690	tcyP	L-cystine uptake protein TcyP	SO:0001217, UniRef:UniRef50_P54596
contig_23	cds	4294	5460	+	MGKHPG_06695		lytic murein transglycosylase	SO:0001217, UniRef:UniRef50_UPI0021D94C2F
contig_23	cds	6344	6517	+	MGKHPG_06700		hypothetical protein
contig_23	cds	6709	7341	+	MGKHPG_06705		hypothetical protein
contig_23	cds	8288	8920	+	MGKHPG_06710		hypothetical protein
contig_23	cds	9629	10819	+	MGKHPG_06715		hypothetical protein
contig_23	cds	11013	11618	+	MGKHPG_06720		hypothetical protein
contig_23	cds	11778	12290	+	MGKHPG_06725		Type VI secretion system contractile sheath small subunit	SO:0001217, UniRef:UniRef50_A0A128EWA6
contig_23	cds	12283	13770	+	MGKHPG_06730	evpB	EvpB family type VI secretion protein	SO:0001217, UniRef:UniRef50_B7VNB8
contig_23	cds	13776	15056	+	MGKHPG_06735		hypothetical protein	PFAM:PF05943.15, PFAM:PF18945.3
contig_23	cds	15059	15487	+	MGKHPG_06740		hypothetical protein	PFAM:PF04965.17
contig_23	cds	15493	17286	+	MGKHPG_06745		hypothetical protein
contig_23	cds	17250	18230	+	MGKHPG_06750		hypothetical protein
contig_23	cds	18249	20855	+	MGKHPG_06755		ATP-dependent Clp protease ATP-binding subunit	SO:0001217, UniRef:UniRef50_S6GMV4
contig_23	cds	20873	25675	+	MGKHPG_06760		hypothetical protein	PFAM:PF04717.15
contig_23	cds	25685	25984	+	MGKHPG_06765		Type VI secretion protein	SO:0001217, UniRef:UniRef50_A3XPC9
contig_23	cds	26413	29829	-	MGKHPG_06770		hypothetical protein	PFAM:PF06744.15
contig_23	cds	29826	30605	-	MGKHPG_06775	dotU	DotU domain-containing protein	SO:0001217, UniRef:UniRef50_A0A1D2X5L6
contig_23	cds	30611	31954	-	MGKHPG_06780		Type VI secretion system-associated protein	SO:0001217, UniRef:UniRef50_A0A1D2X5L4
contig_23	cds	32077	32577	-	MGKHPG_06785		hypothetical protein
contig_23	cds	32567	33595	-	MGKHPG_06790		hypothetical protein
contig_23	cds	34514	34729	+	MGKHPG_06795		hypothetical protein
contig_23	cds	35350	35592	-	MGKHPG_06800		hypothetical protein
contig_23	cds	36178	36834	-	MGKHPG_06805		hypothetical protein
contig_23	cds	37075	37314	-	MGKHPG_06810		hypothetical protein
contig_23	cds	40576	41082	-	MGKHPG_06815		hypothetical protein
contig_23	cds	41149	41577	-	MGKHPG_06820		hypothetical protein
contig_23	cds	42082	42486	-	MGKHPG_06825		hypothetical protein
contig_23	cds	42556	42726	-	MGKHPG_06830		hypothetical protein
contig_24	cds	4	207	-	MGKHPG_06835		hypothetical protein
contig_24	cds	207	1160	-	MGKHPG_06840		Thioredoxin reductase	SO:0001217, UniRef:UniRef50_Q89AJ2
contig_24	cds	1317	2069	+	MGKHPG_06845	cysZ	Sulfate transporter CysZ	SO:0001217, UniRef:UniRef50_A0A081NGA3
contig_24	cds	2073	2414	+	MGKHPG_06850		HIT domain-containing protein	SO:0001217, UniRef:UniRef50_A0A359EG50
contig_24	cds	2571	5699	-	MGKHPG_06855		Efflux pump membrane transporter	SO:0001217, UniRef:UniRef50_A0A0A8K117
contig_24	cds	5701	6888	-	MGKHPG_06860	bepF	Efflux pump periplasmic linker BepF	SO:0001217, UniRef:UniRef50_A0A1X7AHZ0
contig_24	cds	7711	8409	+	MGKHPG_06865		DNA-binding response regulator	SO:0001217, UniRef:UniRef50_A0A0D8CTX6
contig_24	cds	8419	9801	+	MGKHPG_06870		histidine kinase	SO:0001217, UniRef:UniRef50_A0A142B9L7
contig_24	cds	9820	10455	+	MGKHPG_06875		hypothetical protein
contig_24	cds	10769	11395	-	MGKHPG_06880		Pseudouridine synthase	SO:0001217, UniRef:UniRef50_D4Z741
contig_24	cds	11407	11607	-	MGKHPG_06885		DUF2788 domain-containing protein	SO:0001217, UniRef:UniRef50_C5BRD4
contig_24	cds	12192	12545	+	MGKHPG_06890		hypothetical protein
contig_24	cds	12562	13533	+	MGKHPG_06895		DUF1521 domain-containing protein	SO:0001217, UniRef:UniRef50_UPI0021E011FC
contig_24	cds	13855	15801	-	MGKHPG_06900		Acetyl-CoA synthetase	SO:0001217, UniRef:UniRef50_A0A0W0R3D5
contig_24	cds	15839	16705	-	MGKHPG_06905		3-hydroxy-3-isohexenylglutaryl-CoA/hydroxy-methylglutaryl-CoA lyase	SO:0001217, UniRef:UniRef50_Q9I2A0
contig_24	cds	16705	18684	-	MGKHPG_06910		Biotin carboxylase	SO:0001217, UniRef:UniRef50_A0A081KEY0
contig_24	cds	18681	19481	-	MGKHPG_06915		Gamma-carboxygeranoyl-CoA hydratase	SO:0001217, UniRef:UniRef50_A0A081NMD9
contig_24	cds	19491	21095	-	MGKHPG_06920		hypothetical protein
contig_24	cds	21098	22276	-	MGKHPG_06925		hypothetical protein	PFAM:PF00441.27, PFAM:PF02770.22, PFAM:PF02771.19, PFAM:PF08028.14
contig_24	cds	22912	24228	+	MGKHPG_06930		hypothetical protein
contig_24	cds	24720	25415	-	MGKHPG_06935		hypothetical protein
contig_24	cds	25809	26936	-	MGKHPG_06940		hypothetical protein
contig_24	cds	27527	28630	-	MGKHPG_06945		hypothetical protein
contig_24	cds	29297	30385	-	MGKHPG_06950		hypothetical protein
contig_24	cds	31350	33950	+	MGKHPG_06955		Chondroitin sulfate ABC lyase	SO:0001217, UniRef:UniRef50_A0A081K5A1
contig_24	cds	33955	34266	-	MGKHPG_06960		hypothetical protein
contig_24	cds	34452	35150	+	MGKHPG_06965		hypothetical protein
contig_24	cds	35290	35826	-	MGKHPG_06970		DDE-3 domain-containing protein	SO:0001217, UniRef:UniRef50_A0A401IAY4
contig_24	cds	35787	36032	-	MGKHPG_06975		hypothetical protein
contig_24	cds	36822	37286	+	MGKHPG_06980		hypothetical protein
contig_24	cds	37470	37919	+	MGKHPG_06985		hypothetical protein
contig_24	cds	38116	38577	+	MGKHPG_06990		hypothetical protein
contig_24	cds	38740	39183	+	MGKHPG_06995		hypothetical protein
contig_24	cds	39378	39854	+	MGKHPG_07000		hypothetical protein
contig_24	cds	40039	40506	+	MGKHPG_07005		hypothetical protein
contig_24	cds	40681	41145	+	MGKHPG_07010		hypothetical protein
contig_25	cds	371	826	+	MGKHPG_07015		hypothetical protein
contig_25	cds	1324	1812	+	MGKHPG_07020		hypothetical protein
contig_25	cds	2465	2929	+	MGKHPG_07025		hypothetical protein
contig_25	cds	3539	4000	+	MGKHPG_07030		hypothetical protein
contig_25	cds	4025	4150	+	MGKHPG_07035		hypothetical protein
contig_25	cds	4140	4688	+	MGKHPG_07040		hypothetical protein
contig_25	cds	5007	5198	+	MGKHPG_07045		hypothetical protein
contig_25	cds	5232	5684	+	MGKHPG_07050		hypothetical protein
contig_25	cds	6131	6595	-	MGKHPG_07055		hypothetical protein
contig_25	cds	6995	8569	-	MGKHPG_07060	ushA	Protein UshA	SO:0001217, UniRef:UniRef50_P07024
contig_25	cds	8922	10088	+	MGKHPG_07065		Phosphoglycerate kinase	SO:0001217, UniRef:UniRef50_A8GIV0
contig_25	cds	10556	11830	+	MGKHPG_07070		Threonine/serine exporter family protein	SO:0001217, UniRef:UniRef50_R9PGN8
contig_25	cds	12424	13959	+	MGKHPG_07075		NAD(P) transhydrogenase subunit alpha	SO:0001217, UniRef:UniRef50_P07001
contig_25	cds	13972	15372	+	MGKHPG_07080		NAD(P) transhydrogenase subunit beta	SO:0001217, UniRef:UniRef50_P43010
contig_25	cds	15715	15876	-	MGKHPG_07085		hypothetical protein
contig_25	cds	16153	16887	-	MGKHPG_07090		hypothetical protein
contig_25	cds	17027	17737	-	MGKHPG_07095		hypothetical protein
contig_25	cds	18344	19867	+	MGKHPG_07100		PhoPQ-activated pathogenicity-related family protein	SO:0001217, UniRef:UniRef50_UPI0021D87E1A
contig_25	cds	19981	20496	+	MGKHPG_07105		N-acetyltransferase domain-containing protein	SO:0001217, UniRef:UniRef50_A0A081NDK2
contig_25	cds	20566	21843	-	MGKHPG_07110	phoR	Phosphate regulon sensor protein PhoR	SO:0001217, UniRef:UniRef50_A0A081K5C4
contig_25	cds	21898	22587	-	MGKHPG_07115	phoB	Phosphate regulon transcriptional regulatory protein PhoB	SO:0001217, UniRef:UniRef50_A0A0T6QJ20
contig_25	cds	22872	23780	-	MGKHPG_07120		4-hydroxybenzoate octaprenyltransferase	SO:0001217, UniRef:UniRef50_A1WVM9
contig_25	cds	23918	24469	-	MGKHPG_07125		hypothetical protein	PFAM:PF01947.19, PFAM:PF04345.16
contig_25	cds	24622	24789	+	MGKHPG_07130		Rubredoxin	SO:0001217, UniRef:UniRef50_A0A1B5DF80
contig_25	cds	24871	26220	-	MGKHPG_07135	uhpC	Membrane sensor protein UhpC	SO:0001217, UniRef:UniRef50_P09836
contig_25	cds	27113	27757	-	MGKHPG_07140		hypothetical protein
contig_25	cds	28464	29315	-	MGKHPG_07145		hypothetical protein
contig_25	cds	30106	30735	+	MGKHPG_07150		hypothetical protein
contig_25	cds	30753	31961	+	MGKHPG_07155		HTH cro/C1-type domain-containing protein	SO:0001217, UniRef:UniRef50_A0A172YEF1
contig_25	tRNA	32937	33012	-	MGKHPG_07160	trnF	tRNA-Phe(gaa)	SO:0000267
contig_25	cds	33150	33422	-	MGKHPG_07165		putative Fe(2+)-trafficking protein	SO:0001217, UniRef:UniRef50_Q6FFB3
contig_25	cds	33522	34979	-	MGKHPG_07170	selO	Protein adenylyltransferase SelO	SO:0001217, UniRef:UniRef50_Q6LQK3
contig_25	cds	35081	36340	-	MGKHPG_07175		peptidoglycan DD-metalloendopeptidase family protein	SO:0001217, UniRef:UniRef50_UPI0021D8C5BC
contig_25	cds	36854	37786	-	MGKHPG_07180		acyltransferase	SO:0001217, UniRef:UniRef50_UPI000689DAC1
contig_25	cds	37811	37924	-	MGKHPG_07185		hypothetical protein
contig_25	cds	37924	38988	-	MGKHPG_07190		Adenine DNA glycosylase	SO:0001217, UniRef:UniRef50_A0A450UQN4
contig_25	cds	39295	40413	+	MGKHPG_07195		Alanine racemase, catabolic	SO:0001217, UniRef:UniRef50_Q9HTQ2
contig_26	cds	182	1477	-	MGKHPG_07200		Citrate synthase	SO:0001217, UniRef:UniRef50_P14165
contig_26	cds	2052	2426	+	MGKHPG_07205		Succinate dehydrogenase cytochrome b556 subunit	SO:0001217, UniRef:UniRef50_A0A2E9XVS3
contig_26	cds	2420	2788	+	MGKHPG_07210		Succinate dehydrogenase hydrophobic membrane anchor subunit	SO:0001217, UniRef:UniRef50_A0A024HEU4
contig_26	cds	2792	4564	+	MGKHPG_07215		Succinate dehydrogenase flavoprotein subunit	SO:0001217, UniRef:UniRef50_P51054
contig_26	cds	4586	5293	+	MGKHPG_07220		Succinate dehydrogenase iron-sulfur subunit	SO:0001217, UniRef:UniRef50_P51053
contig_26	cds	5730	8549	+	MGKHPG_07225		2-oxoglutarate dehydrogenase E1 component	SO:0001217, UniRef:UniRef50_P20707
contig_26	cds	8629	9843	+	MGKHPG_07230		Dihydrolipoyllysine-residue succinyltransferase component of 2-oxoglutarate dehydrogenase complex	SO:0001217, UniRef:UniRef50_A0A263BTW8
contig_26	cds	9904	11346	+	MGKHPG_07235		Dihydrolipoyl dehydrogenase	SO:0001217, UniRef:UniRef50_P14218
contig_26	cds	11546	12715	+	MGKHPG_07240		Succinate--CoA ligase [ADP-forming] subunit beta	SO:0001217, UniRef:UniRef50_Q8EFN8
contig_26	cds	12712	13584	+	MGKHPG_07245	sucD	succinate--CoA ligase subunit alpha	COG:C, COG:COG0074, SO:0001217, UniRef:UniRef50_A0A0U3DKU7, UniRef:UniRef90_A0A142BAN2
contig_26	cds	13647	14378	-	MGKHPG_07250		hypothetical protein
contig_26	cds	15043	18285	+	MGKHPG_07255		ATP-binding protein	SO:0001217, UniRef:UniRef50_A0A1H2IB38
contig_26	cds	18278	18937	+	MGKHPG_07260		Ubiquitin-like domain-containing protein	SO:0001217, UniRef:UniRef50_A0A0M2RPK0
contig_26	cds	19021	22221	+	MGKHPG_07265		DUF1156 domain-containing protein	SO:0001217, UniRef:UniRef50_A0A2Z2HGY3
contig_26	cds	22261	22575	+	MGKHPG_07270		Polbeta domain-containing protein	SO:0001217, UniRef:UniRef50_A0A809RLA8
contig_26	cds	22604	23050	+	MGKHPG_07275		DUF86 domain-containing protein	SO:0001217, UniRef:UniRef50_A0A090BUA2
contig_26	cds	23059	26898	+	MGKHPG_07280		Helicase	SO:0001217, UniRef:UniRef50_A0A0M2RPY0
contig_26	cds	27357	27869	-	MGKHPG_07285		Type II secretion system protein M	SO:0001217, UniRef:UniRef50_A0A142BAP4
contig_26	cds	27872	29275	-	MGKHPG_07290		hypothetical protein	PFAM:PF12693.10
contig_26	cds	29285	30280	-	MGKHPG_07295		Type II secretion system protein K	SO:0001217, UniRef:UniRef50_A0A081KDQ7
contig_26	cds	30274	31233	-	MGKHPG_07300		hypothetical protein	PFAM:PF07963.15
contig_26	cds	31220	31627	-	MGKHPG_07305		hypothetical protein	PFAM:PF02501.20, PFAM:PF07963.15
contig_26	cds	31605	32117	-	MGKHPG_07310		Type II secretion system protein H	SO:0001217, UniRef:UniRef50_A0A142BAN9
contig_26	cds	32114	32548	-	MGKHPG_07315		Type II secretion system core protein G	SO:0001217, UniRef:UniRef50_A0A357EJ05
contig_26	cds	32958	34172	-	MGKHPG_07320		General secretion pathway protein F	SO:0001217, UniRef:UniRef50_A0A1H2PBK8
contig_26	cds	34190	35728	-	MGKHPG_07325		Type II secretion system protein E	SO:0001217, UniRef:UniRef50_Q00512
contig_26	cds	36140	36778	+	MGKHPG_07330		hypothetical protein
contig_26	cds	36778	39120	+	MGKHPG_07335	gspD	Type II secretion system protein GspD	SO:0001217, UniRef:UniRef50_A0A1D2X7M9
contig_26	cds	39307	39732	-	MGKHPG_07340		DNA polymerase III subunit chi	SO:0001217, UniRef:UniRef50_A0A081KDB3
contig_27	cds	105	1217	-	MGKHPG_07345	mnmA	tRNA-specific 2-thiouridylase MnmA	SO:0001217, UniRef:UniRef50_Q87ZR6
contig_27	cds	1490	2746	+	MGKHPG_07350		Isocitrate dehydrogenase [NADP] 1	SO:0001217, UniRef:UniRef50_P41560
contig_27	cds	3116	3472	+	MGKHPG_07355	clpS	ATP-dependent Clp protease adapter protein ClpS	SO:0001217, UniRef:UniRef50_A0A081KC74
contig_27	cds	3494	5791	+	MGKHPG_07360	clpA	ATP-dependent Clp protease ATP-binding subunit ClpA	KEGG:K03694, SO:0001217, UniRef:UniRef50_A0A7W0X0L3, UniRef:UniRef90_UPI0021D9811F
contig_27	cds	5862	6080	-	MGKHPG_07365	infA	translation initiation factor IF-1	COG:COG0361, COG:J, RefSeq:WP_252180026.1, SO:0001217, UniParc:UPI00207873A6, UniRef:UniRef100_UPI00207873A6, UniRef:UniRef50_P0A3K4, UniRef:UniRef90_A3YG95
contig_27	cds	6209	6916	-	MGKHPG_07370		Aspartate/glutamate leucyltransferase	SO:0001217, UniRef:UniRef50_Q4K9V0
contig_27	cds	6913	7623	-	MGKHPG_07375		Leucyl/phenylalanyl-tRNA--protein transferase	SO:0001217, UniRef:UniRef50_C1D7I2
contig_27	cds	7746	7967	+	MGKHPG_07380		hypothetical protein
contig_27	cds	8388	8792	+	MGKHPG_07385		M protein repeat protein	SO:0001217, UniRef:UniRef50_A0A142BCM2
contig_27	cds	9050	9331	+	MGKHPG_07390		4a-hydroxytetrahydrobiopterin dehydratase	SO:0001217, UniRef:UniRef50_A0A142BCM3
contig_27	cds	9365	9838	-	MGKHPG_07395		hypothetical protein
contig_27	cds	9916	10803	-	MGKHPG_07400		Permuted papain-like amidase enzyme, YaeF/YiiX, C92 family	SO:0001217, UniRef:UniRef50_A0A1T1HEU8
contig_27	cds	10922	11479	+	MGKHPG_07405		DUF1285 domain-containing protein	SO:0001217, UniRef:UniRef50_A0A081MZA8
contig_27	cds	11938	12414	+	MGKHPG_07410		hypothetical protein
contig_27	cds	12665	13294	+	MGKHPG_07415	tetR	TetR family transcriptional regulator	SO:0001217, UniRef:UniRef50_A0A291P6Y7
contig_27	cds	13233	13784	+	MGKHPG_07420	ykuD	YkuD domain-containing protein	SO:0001217, UniRef:UniRef50_I3YGL8
contig_27	cds	13886	15079	+	MGKHPG_07425		Response regulatory domain-containing protein	SO:0001217, UniRef:UniRef50_A0A1Y1R303
contig_27	cds	15095	15427	+	MGKHPG_07430		Anti-sigma factor antagonist	SO:0001217, UniRef:UniRef50_A0A142BD81
contig_27	cds	15427	15879	+	MGKHPG_07435		Histidine kinase	SO:0001217, UniRef:UniRef50_A0A142BD80
contig_27	cds	16051	16269	-	MGKHPG_07440		hypothetical protein
contig_27	cds	16284	17117	-	MGKHPG_07445		hypothetical protein
contig_27	cds	17120	20563	-	MGKHPG_07450		Transcription-repair-coupling factor	SO:0001217, UniRef:UniRef50_A0A850RIM2
contig_27	cds	20980	22413	+	MGKHPG_07455		Glyceraldehyde-3-phosphate dehydrogenase	SO:0001217, UniRef:UniRef50_H6R4L1
contig_27	cds	22746	22997	+	MGKHPG_07460		hypothetical protein	PFAM:PF00076.25
contig_27	cds	23162	23752	-	MGKHPG_07465		hypothetical protein
contig_27	cds	24582	25172	-	MGKHPG_07470		hypothetical protein
contig_27	cds	25657	26328	-	MGKHPG_07475		hypothetical protein
contig_27	cds	26679	27395	-	MGKHPG_07480		hypothetical protein
contig_27	cds	27940	28638	-	MGKHPG_07485		hypothetical protein
contig_27	cds	29066	29749	-	MGKHPG_07490		hypothetical protein
contig_27	cds	30000	30749	-	MGKHPG_07495		hypothetical protein
contig_27	cds	31013	32596	-	MGKHPG_07500	yejF	Uncharacterized ABC transporter ATP-binding protein YejF	SO:0001217, UniRef:UniRef50_P33916
contig_27	cds	32596	33621	-	MGKHPG_07505	yejE	Inner membrane ABC transporter permease protein YejE	SO:0001217, UniRef:UniRef50_A0A2Z4UQA4
contig_27	cds	33640	34728	-	MGKHPG_07510	yejB	Inner membrane ABC transporter permease protein YejB	SO:0001217, UniRef:UniRef50_A0A2S6RS93
contig_27	cds	34725	36665	-	MGKHPG_07515		SBP-bac-5 domain-containing protein	SO:0001217, UniRef:UniRef50_A0A1E2VDW2
contig_27	cds	36906	37052	+	MGKHPG_07520		hypothetical protein
contig_27	cds	37087	38904	-	MGKHPG_07525		Microcin C transport system substrate-binding protein	SO:0001217, UniRef:UniRef50_A0A142BD41
contig_27	cds	39275	40027	+	MGKHPG_07530		hypothetical protein	PFAM:PF00096.29, PFAM:PF00096.29, PFAM:PF12874.10
contig_28	cds	276	1475	+	MGKHPG_07535		Sodium/glutamate symporter	SO:0001217, UniRef:UniRef50_A0A1Y1R107
contig_28	cds	1568	1912	-	MGKHPG_07540		SnoaL-like domain-containing protein	SO:0001217, UniRef:UniRef50_A0A142B6R9
contig_28	cds	1990	2175	-	MGKHPG_07545		Twin transmembrane helix small protein	SO:0001217, UniRef:UniRef50_A0A2G6DYF4
contig_28	cds	2262	3992	+	MGKHPG_07550	recJ	Single-stranded-DNA-specific exonuclease RecJ	SO:0001217, UniRef:UniRef50_Q60B54
contig_28	cds	4039	4575	-	MGKHPG_07555	yfiR	YfiR family protein	SO:0001217, UniRef:UniRef50_UPI0021D97EAF
contig_28	cds	4591	6684	-	MGKHPG_07560		TonB-dependent receptor	SO:0001217, UniRef:UniRef50_UPI0021D95296
contig_28	cds	7021	7818	+	MGKHPG_07565	fabI	Enoyl-[acyl-carrier-protein] reductase [NADH] FabI	SO:0001217, UniRef:UniRef50_Q89AM1
contig_28	cds	8004	8594	+	MGKHPG_07570		hypothetical protein	PFAM:PF00096.29, PFAM:PF13909.9
contig_28	cds	8807	9472	+	MGKHPG_07575		hypothetical protein	PFAM:PF00096.29, PFAM:PF00096.29, PFAM:PF00096.29, PFAM:PF00096.29, PFAM:PF13894.9
contig_28	cds	9585	9992	-	MGKHPG_07580		hypothetical protein
contig_28	cds	10098	10763	+	MGKHPG_07585		hypothetical protein	PFAM:PF00096.29, PFAM:PF00096.29, PFAM:PF00096.29, PFAM:PF00096.29, PFAM:PF12874.10, PFAM:PF13894.9
contig_28	cds	11144	11782	+	MGKHPG_07590		hypothetical protein	PFAM:PF00096.29, PFAM:PF00096.29, PFAM:PF13894.9
contig_28	cds	12022	12609	+	MGKHPG_07595		hypothetical protein	PFAM:PF00096.29, PFAM:PF00096.29
contig_28	cds	12892	13623	+	MGKHPG_07600		hypothetical protein	PFAM:PF00096.29, PFAM:PF00096.29
contig_28	cds	13948	14589	+	MGKHPG_07605		hypothetical protein	PFAM:PF00096.29, PFAM:PF00096.29, PFAM:PF12874.10, PFAM:PF13894.9, PFAM:PF13912.9, PFAM:PF13912.9
contig_28	cds	14762	15418	+	MGKHPG_07610		hypothetical protein	PFAM:PF00096.29, PFAM:PF00096.29, PFAM:PF00096.29, PFAM:PF13894.9
contig_28	cds	15944	16609	+	MGKHPG_07615		hypothetical protein	PFAM:PF00096.29, PFAM:PF00096.29, PFAM:PF13894.9
contig_28	cds	17208	17909	+	MGKHPG_07620		hypothetical protein	PFAM:PF00096.29, PFAM:PF00096.29, PFAM:PF00096.29
contig_28	cds	18108	18773	+	MGKHPG_07625		hypothetical protein
contig_28	cds	18694	18864	-	MGKHPG_07630		hypothetical protein
contig_28	cds	18969	19697	+	MGKHPG_07635		hypothetical protein	PFAM:PF00096.29, PFAM:PF00096.29, PFAM:PF00096.29, PFAM:PF00096.29, PFAM:PF12874.10, PFAM:PF12874.10, PFAM:PF12874.10, PFAM:PF13894.9, PFAM:PF13894.9
contig_28	cds	19942	20655	+	MGKHPG_07640		hypothetical protein	PFAM:PF00096.29, PFAM:PF00096.29, PFAM:PF00096.29, PFAM:PF13894.9, PFAM:PF13894.9, PFAM:PF13894.9
contig_28	cds	20857	21579	+	MGKHPG_07645		hypothetical protein	PFAM:PF00096.29, PFAM:PF00096.29, PFAM:PF13894.9
contig_28	cds	21807	22538	+	MGKHPG_07650		hypothetical protein	PFAM:PF00096.29, PFAM:PF00096.29, PFAM:PF00096.29, PFAM:PF12874.10, PFAM:PF13894.9
contig_28	cds	22766	23479	+	MGKHPG_07655		hypothetical protein	PFAM:PF00096.29, PFAM:PF00096.29, PFAM:PF00096.29, PFAM:PF13894.9
contig_28	cds	23800	24651	-	MGKHPG_07660		DUF2797 domain-containing protein	SO:0001217, UniRef:UniRef50_A0A2A4WL83
contig_28	cds	24654	24911	-	MGKHPG_07665		DUF1315 domain-containing protein	SO:0001217, UniRef:UniRef50_A0A142BE84
contig_28	cds	25012	25911	-	MGKHPG_07670		hypothetical protein	PFAM:PF16733.8
contig_28	cds	25908	26792	-	MGKHPG_07675		NAD kinase	SO:0001217, UniRef:UniRef50_Q87YK2
contig_28	cds	27353	28516	+	MGKHPG_07680		hypothetical protein
contig_28	cds	28987	29691	+	MGKHPG_07685		hypothetical protein
contig_28	cds	29855	30388	+	MGKHPG_07690		hypothetical protein
contig_28	cds	30199	30648	-	MGKHPG_07695		hypothetical protein	PFAM:PF02518.29
contig_28	cds	30652	31479	-	MGKHPG_07700		hypothetical protein	PFAM:PF01464.23, PFAM:PF19489.2
contig_28	cds	31565	33289	-	MGKHPG_07705		Isocitrate dehydrogenase kinase/phosphatase	SO:0001217, UniRef:UniRef50_A0A081KDZ9
contig_28	cds	33424	33819	+	MGKHPG_07710		hypothetical protein
contig_28	cds	33889	34635	-	MGKHPG_07715		Ditrans,polycis-undecaprenyl-diphosphate synthase ((2E,6E)-farnesyl-diphosphate specific)	SO:0001217, UniRef:UniRef50_Q9HXY2
contig_28	cds	35140	35304	-	MGKHPG_07720		hypothetical protein
contig_28	cds	35584	36804	+	MGKHPG_07725		Sacchrp-dh-NADP domain-containing protein	SO:0001217, UniRef:UniRef50_A0A1D9CZN8
contig_28	cds	37159	37713	-	MGKHPG_07730		hypothetical protein
contig_28	cds	38410	39357	+	MGKHPG_07735		General glycosylation pathway protein	SO:0001217, UniRef:UniRef50_A0A1G5GHN3
contig_28	rRNA	39731	39846	-	MGKHPG_07740	rrf	5S ribosomal RNA	GO:0003735, GO:0005840, KEGG:K01985, RFAM:RF00001, SO:0000652
contig_29	cds	103	348	+	MGKHPG_07745		hypothetical protein
contig_29	cds	389	619	+	MGKHPG_07750		Rhodanese-like domain-containing protein	SO:0001217, UniRef:UniRef50_A0A448DS57
contig_29	cds	631	1716	+	MGKHPG_07755		AI-2E family transporter	SO:0001217, UniRef:UniRef50_F2K2U6
contig_29	cds	1916	3007	-	MGKHPG_07760		hypothetical protein
contig_29	cds	2997	3209	-	MGKHPG_07765		hypothetical protein
contig_29	cds	3233	3439	+	MGKHPG_07770		hypothetical protein
contig_29	cds	3578	4276	-	MGKHPG_07775		hypothetical protein	PFAM:PF00023.33, PFAM:PF12796.10, PFAM:PF12796.10, PFAM:PF13606.9, PFAM:PF13637.9
contig_29	cds	4382	5086	-	MGKHPG_07780		hypothetical protein	PFAM:PF00023.33, PFAM:PF12796.10, PFAM:PF13606.9, PFAM:PF13637.9
contig_29	cds	5331	5558	+	MGKHPG_07785		hypothetical protein
contig_29	cds	5719	6186	-	MGKHPG_07790		Thioredoxin peroxidase	SO:0001217, UniRef:UniRef50_A0A351A355
contig_29	cds	6657	7571	+	MGKHPG_07795		4-hydroxy-tetrahydrodipicolinate synthase	SO:0001217, UniRef:UniRef50_Q7MIL2
contig_29	cds	7587	8753	+	MGKHPG_07800	bamC	outer membrane protein assembly factor BamC	SO:0001217, UniRef:UniRef50_UPI0021DAB76B
contig_29	cds	8857	11466	-	MGKHPG_07805		hypothetical protein
contig_29	cds	11735	14407	-	MGKHPG_07810		hypothetical protein
contig_29	cds	14503	14661	-	MGKHPG_07815		hypothetical protein
contig_29	cds	15137	16084	+	MGKHPG_07820		hypothetical protein
contig_29	cds	16639	17760	+	MGKHPG_07825	orfB	Transposase, IS605 OrfB family	SO:0001217, UniRef:UniRef50_A1U7V8
contig_29	cds	17844	20759	-	MGKHPG_07830		hypothetical protein
contig_29	cds	20801	21367	-	MGKHPG_07835		DUF3299 domain-containing protein	SO:0001217, UniRef:UniRef50_UPI00068C1612
contig_29	cds	21437	22699	-	MGKHPG_07840	macB	Macrolide export ATP-binding/permease protein macB	SO:0001217, UniRef:UniRef50_M5CYY2
contig_29	cds	22696	23421	-	MGKHPG_07845		ABC transporter domain-containing protein	SO:0001217, UniRef:UniRef50_S9ZA46
contig_29	cds	23421	24005	-	MGKHPG_07850		DUF2796 domain-containing protein	SO:0001217, UniRef:UniRef50_UPI0021DB70C9
contig_29	cds	24398	25393	+	MGKHPG_07855		Nucleoid-associated protein	SO:0001217, UniRef:UniRef50_A0A081KFL5
contig_29	cds	25442	26224	+	MGKHPG_07860		hypothetical protein
contig_29	cds	26264	26731	-	MGKHPG_07865		hypothetical protein
contig_29	cds	26914	27216	+	MGKHPG_07870		DUF2288 domain-containing protein	SO:0001217, UniRef:UniRef50_Q0VP54
contig_29	cds	27213	27626	+	MGKHPG_07875	arfB	Peptidyl-tRNA hydrolase ArfB	SO:0001217, UniRef:UniRef50_A0A0S4IF84
contig_29	cds	27623	28189	-	MGKHPG_07880		DNA-3-methyladenine glycosylase	SO:0001217, UniRef:UniRef50_A0A3G9GF96
contig_29	cds	28480	28929	+	MGKHPG_07885		Phage protein	SO:0001217, UniRef:UniRef50_A0A0D8DAJ4
contig_29	cds	29064	29648	+	MGKHPG_07890		hypothetical protein
contig_29	cds	29913	30431	+	MGKHPG_07895		Peptidyl-prolyl cis-trans isomerase	SO:0001217, UniRef:UniRef50_B5JY75
contig_29	cds	30301	30654	-	MGKHPG_07900		hypothetical protein
contig_29	cds	31051	32355	+	MGKHPG_07905		hypothetical protein
contig_29	cds	32437	33213	-	MGKHPG_07910		UPF0246 protein PP_1289	SO:0001217, UniRef:UniRef50_Q88NC3
contig_29	cds	33867	34718	+	MGKHPG_07915		PNPLA domain-containing protein	SO:0001217, UniRef:UniRef50_A0A0C5WFV3
contig_29	cds	34921	36363	-	MGKHPG_07920		HD domain-containing protein	SO:0001217, UniRef:UniRef50_A0A081KAB8
contig_29	cds	36501	37259	+	MGKHPG_07925		glutathione gamma-glutamylcysteinyltransferase	SO:0001217, UniRef:UniRef50_A0A661FG57
contig_29	cds	37502	38263	-	MGKHPG_07930		hypothetical protein	PFAM:PF00096.29, PFAM:PF00096.29, PFAM:PF00096.29, PFAM:PF00096.29, PFAM:PF12874.10, PFAM:PF12874.10, PFAM:PF12874.10, PFAM:PF13894.9, PFAM:PF13894.9, PFAM:PF13912.9, PFAM:PF13912.9, PFAM:PF13912.9
contig_29	ncRNA-region	38764	38869	+			TPP riboswitch (THI element)	RFAM:RF00059, SO:0000035
contig_29	cds	39015	39983	+	MGKHPG_07935		Thiamine biosynthesis protein NMT-1	SO:0001217, UniRef:UniRef50_A0A142B9I0
contig_30	cds	379	1728	-	MGKHPG_07940		hypothetical protein	PFAM:PF00208.24, PFAM:PF02812.21
contig_30	cds	1837	2451	+	MGKHPG_07945		Flavin-Reduct domain-containing protein	SO:0001217, UniRef:UniRef50_A0A142BGX7
contig_30	cds	2552	3565	-	MGKHPG_07950		hypothetical protein
contig_30	cds	3813	5216	-	MGKHPG_07955		PINc domain-containing protein	SO:0001217, UniRef:UniRef50_A0A024HBT3
contig_30	cds	5641	7029	-	MGKHPG_07960	rhlB	ATP-dependent RNA helicase RhlB	SO:0001217, UniRef:UniRef50_K4KN61
contig_30	cds	7367	7672	-	MGKHPG_07965		hypothetical protein
contig_30	cds	8122	8688	-	MGKHPG_07970		hypothetical protein	PFAM:PF13590.9
contig_30	cds	8707	9054	+	MGKHPG_07975		Arsenate reductase	SO:0001217, UniRef:UniRef50_A0A2T3HX17
contig_30	cds	9054	9443	+	MGKHPG_07980		DUF2069 domain-containing protein	SO:0001217, UniRef:UniRef50_UPI00068CF91A
contig_30	cds	9702	10340	+	MGKHPG_07985		hypothetical protein
contig_30	cds	10519	11067	+	MGKHPG_07990		hypothetical protein
contig_30	cds	11194	11700	+	MGKHPG_07995		hypothetical protein
contig_30	cds	11705	11971	-	MGKHPG_08000		hypothetical protein
contig_30	cds	12162	12323	+	MGKHPG_08005		hypothetical protein
contig_30	cds	12454	12657	-	MGKHPG_08010	csrA	carbon storage regulator CsrA	COG:COG1551, COG:T, SO:0001217, UniRef:UniRef50_O85735, UniRef:UniRef90_A0A1Y0IDP0
contig_30	cds	13223	14464	-	MGKHPG_08015		Aspartokinase	SO:0001217, UniRef:UniRef50_D9QQ05
contig_30	cds	14656	14844	+	MGKHPG_08020		hypothetical protein
contig_30	cds	14988	17630	-	MGKHPG_08025		Alanine--tRNA ligase	SO:0001217, UniRef:UniRef50_Q9I553
contig_30	cds	18046	18609	+	MGKHPG_08030		TVP38/TMEM64 family membrane protein	SO:0001217, UniRef:UniRef50_A0A3B9X8E6
contig_30	cds	18612	19166	+	MGKHPG_08035		Ribosomal RNA adenine dimethylase	SO:0001217, UniRef:UniRef50_A0A1Z9W940
contig_30	cds	19432	20367	-	MGKHPG_08040		PALP domain-containing protein	SO:0001217, UniRef:UniRef50_A0A081KE00
contig_30	cds	20954	21892	+	MGKHPG_08045		Cytochrome bo(3) ubiquinol oxidase subunit 2	SO:0001217, UniRef:UniRef50_A0A3D0KFC6
contig_30	cds	21914	23986	+	MGKHPG_08050		Quinol oxidase subunit 1	SO:0001217, UniRef:UniRef50_E0TW66
contig_30	cds	24064	24669	+	MGKHPG_08055		Cytochrome bo(3) ubiquinol oxidase subunit 3	SO:0001217, UniRef:UniRef50_A0A0U5J889
contig_30	cds	24669	25007	+	MGKHPG_08060		Cytochrome bo(3) ubiquinol oxidase subunit 4	SO:0001217, UniRef:UniRef50_A0A132HIZ5
contig_30	cds	25234	26172	+	MGKHPG_08065		Protoheme IX farnesyltransferase	SO:0001217, UniRef:UniRef50_A0A3S0B1B4
contig_30	cds	26237	27247	-	MGKHPG_08070		hypothetical protein
contig_30	cds	27666	29777	+	MGKHPG_08075		hypothetical protein
contig_30	cds	29902	31512	+	MGKHPG_08080		FMN-dependent dehydrogenase family protein	SO:0001217, UniRef:UniRef50_A0A0K2E0A5
contig_30	cds	31850	33715	-	MGKHPG_08085		hypothetical protein	PFAM:PF13582.9, PFAM:PF13583.9
contig_30	cds	34077	35594	+	MGKHPG_08090		Glutamate decarboxylase	SO:0001217, UniRef:UniRef50_A0A6M1Z3A9
contig_30	cds	35738	36193	-	MGKHPG_08095		hypothetical protein
contig_30	cds	36367	37155	-	MGKHPG_08100		Hydroxyethylthiazole kinase	SO:0001217, UniRef:UniRef50_A0A142BEU6
contig_30	cds	37200	37736	+	MGKHPG_08105		Protoporphyrinogen IX dehydrogenase [quinone]	SO:0001217, UniRef:UniRef50_A0A081KAI5
contig_30	cds	37860	39809	+	MGKHPG_08110		hypothetical protein
contig_31	cds	29	796	-	MGKHPG_08115	yciK	Putative oxidoreductase YciK	SO:0001217, UniRef:UniRef50_A0A1C3JSJ6
contig_31	cds	1270	3417	+	MGKHPG_08120		phospholipase C	SO:0001217, UniRef:UniRef50_A0A2T9JR26
contig_31	cds	3414	3923	+	MGKHPG_08125		hypothetical protein
contig_31	cds	4262	5026	-	MGKHPG_08130		Phosphoglycolate phosphatase	SO:0001217, UniRef:UniRef50_A0A142BDG4
contig_31	cds	5051	5770	-	MGKHPG_08135		Ubiquinone biosynthesis O-methyltransferase	SO:0001217, UniRef:UniRef50_Q9HZ63
contig_31	cds	6344	8905	+	MGKHPG_08140		DNA gyrase subunit A	SO:0001217, UniRef:UniRef50_P48372
contig_31	cds	9525	10643	+	MGKHPG_08145		Phosphoserine aminotransferase	SO:0001217, UniRef:UniRef50_Q87QA3
contig_31	cds	10845	12083	+	MGKHPG_08150		Bifunctional chorismate mutase/prephenate dehydratase	SO:0001217, UniRef:UniRef50_P27603
contig_31	cds	12087	13205	+	MGKHPG_08155		Histidinol-phosphate aminotransferase 2	SO:0001217, UniRef:UniRef50_Q9HZ68
contig_31	cds	13233	15461	+	MGKHPG_08160		3-phosphoshikimate 1-carboxyvinyltransferase	SO:0001217, UniRef:UniRef50_A0A379KDV1
contig_31	cds	15466	16158	+	MGKHPG_08165		Cytidylate kinase	SO:0001217, UniRef:UniRef50_A0A2A4LZW7
contig_31	cds	16391	18067	+	MGKHPG_08170	rpsA	30S ribosomal protein S1	SO:0001217, UniRef:UniRef50_P0AG69, UniRef:UniRef90_A0A081KBU6
contig_31	cds	18275	18577	+	MGKHPG_08175		Integration host factor subunit beta	SO:0001217, UniRef:UniRef50_P95519
contig_31	cds	18703	19026	+	MGKHPG_08180		hypothetical protein
contig_31	cds	19019	20185	+	MGKHPG_08185		Lipopolysaccharide assembly protein B	SO:0001217, UniRef:UniRef50_A0A142BDF3
contig_31	cds	20651	22147	+	MGKHPG_08190		hypothetical protein
contig_31	cds	22144	22977	+	MGKHPG_08195		HpcH-HpaI domain-containing protein	SO:0001217, UniRef:UniRef50_A6F682
contig_31	cds	23035	23514	+	MGKHPG_08200		UDP-N-acetylgalactosamine-undecaprenyl-phosphate N-acetylgalactosaminephosphotransferase	SO:0001217, UniRef:UniRef50_A0A3Q9E883
contig_31	cds	23517	25292	+	MGKHPG_08205		Asparagine synthase (Glutamine-hydrolyzing)	SO:0001217, UniRef:UniRef50_A0A7L5Y8E1
contig_31	cds	25285	26349	+	MGKHPG_08210		hypothetical protein
contig_31	cds	26366	27580	+	MGKHPG_08215		CDP-glycerol glycerophosphotransferase family protein	SO:0001217, UniRef:UniRef50_UPI00047F692C
contig_31	cds	27660	28415	+	MGKHPG_08220		imidazole glycerol-phosphate synthase	SO:0001217, UniRef:UniRef50_A0A7Y4EC62
contig_31	cds	28412	29017	+	MGKHPG_08225	hisH	Imidazole glycerol phosphate synthase subunit HisH	SO:0001217, UniRef:UniRef50_A0A5E6ULJ9
contig_31	cds	29026	30243	+	MGKHPG_08230		N-acetyl sugar amidotransferase	SO:0001217, UniRef:UniRef50_A0A5E6UNU7
contig_31	cds	30270	30965	+	MGKHPG_08235		hypothetical protein
contig_31	cds	31023	32090	+	MGKHPG_08240		N-acetylneuraminate synthase	SO:0001217, UniRef:UniRef50_A0A410UNY5
contig_31	cds	32090	33223	+	MGKHPG_08245		hypothetical protein
contig_31	cds	33213	33845	+	MGKHPG_08250		NeuD/PglB/VioB family sugar acetyltransferase	SO:0001217, UniRef:UniRef50_UPI0020790018
contig_31	cds	33898	34839	+	MGKHPG_08255		hypothetical protein
contig_31	cds	34856	36340	+	MGKHPG_08260		Aminotransferase	SO:0001217, UniRef:UniRef50_A0A6S5RUE0
contig_31	cds	36944	38986	+	MGKHPG_08265		polysaccharide biosynthesis protein	SO:0001217, UniRef:UniRef50_UPI0021E07640
contig_32	cds	216	2363	+	MGKHPG_08270	dinG	ATP-dependent DNA helicase DinG	SO:0001217, UniRef:UniRef50_A0A1M5CEZ6
contig_32	cds	2639	2794	-	MGKHPG_08275		hypothetical protein
contig_32	cds	3005	3730	+	MGKHPG_08280		hypothetical protein
contig_32	cds	4041	4196	-	MGKHPG_08285		hypothetical protein
contig_32	cds	4380	5105	+	MGKHPG_08290		hypothetical protein
contig_32	cds	5569	5745	+	MGKHPG_08295		hypothetical protein
contig_32	cds	6088	6813	+	MGKHPG_08300		hypothetical protein
contig_32	cds	6919	7689	+	MGKHPG_08305		Serine acetyltransferase	SO:0001217, UniRef:UniRef50_H0TRA0
contig_32	cds	8206	8694	+	MGKHPG_08310	iscR	HTH-type transcriptional regulator IscR	SO:0001217, UniRef:UniRef50_Q9KTY3
contig_32	cds	8740	9954	+	MGKHPG_08315	iscS	Cysteine desulfurase IscS	SO:0001217, UniRef:UniRef50_Q02RW8
contig_32	cds	9983	10369	+	MGKHPG_08320	iscU	Iron-sulfur cluster assembly scaffold protein IscU	SO:0001217, UniRef:UniRef50_Q9ZD61
contig_32	cds	10385	10984	+	MGKHPG_08325		hypothetical protein
contig_32	cds	11128	11664	+	MGKHPG_08330		Co-chaperone HscB-like protein	SO:0001217, UniRef:UniRef50_A0A081N0X9
contig_32	cds	11757	13628	+	MGKHPG_08335	hscA	Chaperone protein HscA	SO:0001217, UniRef:UniRef50_Q8ZCS5
contig_32	cds	13630	13968	+	MGKHPG_08340		2Fe-2S ferredoxin	SO:0001217, UniRef:UniRef50_Q51383
contig_32	cds	13995	14195	+	MGKHPG_08345	iscX	Fe-S assembly protein IscX	SO:0001217, UniRef:UniRef50_Q7DDG6
contig_32	cds	14597	15157	+	MGKHPG_08350		Nucleoside diphosphate kinase	SO:0001217, UniRef:UniRef50_B7UGW4
contig_32	cds	15219	16379	+	MGKHPG_08355	rlmN	Dual-specificity RNA methyltransferase RlmN	SO:0001217, UniRef:UniRef50_Q0I3U8
contig_32	cds	16434	17207	+	MGKHPG_08360	pilW	Type IV pilus biogenesis/stability protein PilW	SO:0001217, UniRef:UniRef50_A0A081N0X3
contig_32	cds	17197	17847	+	MGKHPG_08365		hypothetical protein	PFAM:PF13413.9
contig_32	cds	18494	19771	+	MGKHPG_08370		Histidine--tRNA ligase	SO:0001217, UniRef:UniRef50_B0VKR7
contig_32	cds	19785	20471	+	MGKHPG_08375		Ancillary SecYEG translocon subunit	SO:0001217, UniRef:UniRef50_A0A081N0X0
contig_32	cds	20475	21641	+	MGKHPG_08380	bamB	Outer membrane protein assembly factor BamB	SO:0001217, UniRef:UniRef50_A0A081KBM4
contig_32	cds	21907	23328	+	MGKHPG_08385		GTPase Der	SO:0001217, UniRef:UniRef50_Q886Y6
contig_32	cds	23855	26197	+	MGKHPG_08390		hypothetical protein
contig_32	cds	27108	29147	+	MGKHPG_08395		hypothetical protein
contig_32	cds	29821	31545	+	MGKHPG_08400		hypothetical protein
contig_32	cds	31877	32215	+	MGKHPG_08405		Phosphoribosylaminoimidazole carboxylase ATPase subunit	SO:0001217, UniRef:UniRef50_Q2LX48
contig_32	cds	32507	33370	+	MGKHPG_08410		hypothetical protein
contig_32	cds	34098	34331	+	MGKHPG_08415		Ferrous iron transport protein A	SO:0001217, UniRef:UniRef50_Q83AW1
contig_32	cds	34328	36703	+	MGKHPG_08420		hypothetical protein	PFAM:PF02421.21, PFAM:PF07670.17, PFAM:PF07670.17, PFAM:PF17910.4
contig_32	cds	36694	36936	+	MGKHPG_08425	feoC	FeoC domain-containing protein	SO:0001217, UniRef:UniRef50_A0A081KCE6
contig_32	cds	37305	37787	-	MGKHPG_08430		hypothetical protein
contig_32	cds	37967	38461	-	MGKHPG_08435		hypothetical protein
contig_33	cds	320	973	+	MGKHPG_08440		Adenylate kinase	SO:0001217, UniRef:UniRef50_P0A0U7
contig_33	cds	1311	2003	+	MGKHPG_08445	tsaB	tRNA threonylcarbamoyladenosine biosynthesis protein TsaB	SO:0001217, UniRef:UniRef50_W8KTP1
contig_33	cds	2162	2959	+	MGKHPG_08450		Ribosomal RNA small subunit methyltransferase J	SO:0001217, UniRef:UniRef50_A0A081NM53
contig_33	cds	3512	4765	+	MGKHPG_08455		hypothetical protein	PFAM:PF13533.9, PFAM:PF16576.8
contig_33	cds	4768	7851	+	MGKHPG_08460		hypothetical protein
contig_33	cds	8334	9272	+	MGKHPG_08465		hypothetical protein	PFAM:PF00089.29, PFAM:PF13365.9
contig_33	cds	9410	10342	+	MGKHPG_08470		hypothetical protein	PFAM:PF00089.29
contig_33	cds	11119	11952	-	MGKHPG_08475	cpoB	Cell division coordinator CpoB	SO:0001217, UniRef:UniRef50_A0A142BEB0
contig_33	cds	11969	12547	-	MGKHPG_08480		hypothetical protein
contig_33	cds	12889	14310	-	MGKHPG_08485	tolB	Tol-Pal system protein TolB	SO:0001217, UniRef:UniRef50_A0A081KE34
contig_33	cds	14307	15155	-	MGKHPG_08490	tolA	Cell envelope integrity protein TolA	SO:0001217, UniRef:UniRef50_A0A081NE20
contig_33	cds	15145	15582	-	MGKHPG_08495	tolR	Tol-Pal system protein TolR	SO:0001217, UniRef:UniRef50_P50599
contig_33	cds	15596	16279	-	MGKHPG_08500	tolQ	Tol-Pal system protein TolQ	SO:0001217, UniRef:UniRef50_A0A0C1X5M5
contig_33	cds	16272	16733	-	MGKHPG_08505		putative thioesterase	SO:0001217, UniRef:UniRef50_E1VPX0
contig_33	cds	17558	18025	+	MGKHPG_08510		hypothetical protein
contig_33	cds	18295	19233	-	MGKHPG_08515		hypothetical protein	PFAM:PF00089.29
contig_33	cds	19562	20674	-	MGKHPG_08520		Aspartate-semialdehyde dehydrogenase	SO:0001217, UniRef:UniRef50_A0A5S9NDS6
contig_33	cds	20703	21782	-	MGKHPG_08525		3-isopropylmalate dehydrogenase	SO:0001217, UniRef:UniRef50_Q1QUR0
contig_33	cds	21779	22462	-	MGKHPG_08530		3-isopropylmalate dehydratase small subunit	SO:0001217, UniRef:UniRef50_P96196
contig_33	cds	22475	23902	-	MGKHPG_08535		3-isopropylmalate dehydratase large subunit	SO:0001217, UniRef:UniRef50_P96195
contig_33	cds	24165	24884	+	MGKHPG_08540		hypothetical protein	PFAM:PF13511.9
contig_33	cds	25270	26136	+	MGKHPG_08545		hypothetical protein	PFAM:PF00112.26
contig_33	cds	26508	27299	-	MGKHPG_08550		hypothetical protein
contig_33	cds	27754	28392	+	MGKHPG_08555		hypothetical protein	PFAM:PF00023.33, PFAM:PF12796.10, PFAM:PF13606.9, PFAM:PF13637.9, PFAM:PF13857.9
contig_33	cds	28675	29976	+	MGKHPG_08560	dbpA	ATP-dependent RNA helicase DbpA	SO:0001217, UniRef:UniRef50_A0A366I976
contig_33	cds	30217	31287	+	MGKHPG_08565		Calcium/sodium antiporter	SO:0001217, UniRef:UniRef50_A0A081NEJ7
contig_33	cds	31599	31748	+	MGKHPG_08570		hypothetical protein
contig_33	cds	31863	31997	+	MGKHPG_08575		hypothetical protein
contig_33	cds	32429	33811	+	MGKHPG_08580		hypothetical protein
contig_33	cds	33756	34019	-	MGKHPG_08585		hypothetical protein
contig_33	cds	34100	34201	+	MGKHPG_08590		hypothetical protein
contig_33	cds	34363	35697	+	MGKHPG_08595	oprD	OprD family porin	SO:0001217, UniRef:UniRef50_UPI0021D8B211
contig_33	cds	35832	36830	-	MGKHPG_08600		hypothetical protein
contig_33	cds	37291	38103	-	MGKHPG_08605		hypothetical protein	PFAM:PF00096.29, PFAM:PF00096.29, PFAM:PF00096.29, PFAM:PF00096.29, PFAM:PF00096.29, PFAM:PF12874.10, PFAM:PF13894.9, PFAM:PF13912.9, PFAM:PF13912.9, PFAM:PF13913.9, PFAM:PF13913.9
contig_34	cds	62	541	+	MGKHPG_08610		hypothetical protein	PFAM:PF02955.19, PFAM:PF08443.14
contig_34	cds	528	2039	+	MGKHPG_08615		ATP-grasp domain-containing protein	SO:0001217, UniRef:UniRef50_A0A444JTF5
contig_34	cds	2431	5112	+	MGKHPG_08620		Fibronectin type-III domain-containing protein	SO:0001217, UniRef:UniRef50_A0A8J2U405
contig_34	cds	5354	6112	-	MGKHPG_08625		hypothetical protein
contig_34	cds	6116	7258	-	MGKHPG_08630		hypothetical protein
contig_34	cds	8048	8581	+	MGKHPG_08635		hypothetical protein
contig_34	cds	8733	9434	-	MGKHPG_08640		DsbD-2 domain-containing protein	SO:0001217, UniRef:UniRef50_A4XVK2
contig_34	cds	9424	9594	-	MGKHPG_08645	ccoS	Cbb3-type cytochrome oxidase assembly protein CcoS	SO:0001217, UniRef:UniRef50_A0A3D5AX24
contig_34	cds	9594	12062	-	MGKHPG_08650	ccoI	Cytochrome c oxidase accessory protein CcoI	SO:0001217, UniRef:UniRef50_A0A142BEY0
contig_34	cds	12076	12606	-	MGKHPG_08655	fixH	Nitrogen fixation protein FixH	SO:0001217, UniRef:UniRef50_A0A081KEG4
contig_34	cds	12609	14030	-	MGKHPG_08660	ccoG	Cytochrome c oxidase accessory protein CcoG	SO:0001217, UniRef:UniRef50_A0A072ZIB6
contig_34	cds	14104	15009	-	MGKHPG_08665		Cbb3-type cytochrome c oxidase subunit	SO:0001217, UniRef:UniRef50_A0A142BEX6
contig_34	cds	15006	15209	-	MGKHPG_08670	ccoQ	Cytochrome c oxidase subunit CcoQ	SO:0001217, UniRef:UniRef50_A0A0D6T1X7
contig_34	cds	15209	15820	-	MGKHPG_08675		Cytochrome c oxidase, cbb3-type, subunit II	SO:0001217, UniRef:UniRef50_B3PLL3
contig_34	cds	15840	17285	-	MGKHPG_08680	ccoN1	Cbb3-type cytochrome c oxidase subunit CcoN1	SO:0001217, UniRef:UniRef50_D9IA43
contig_34	cds	17698	19065	+	MGKHPG_08685		Glutamine synthetase	SO:0001217, UniRef:UniRef50_A0A165VT69
contig_34	cds	19098	20474	+	MGKHPG_08690		Aldehyde dehydrogenase	SO:0001217, UniRef:UniRef50_A0A0W0UAE2
contig_34	cds	20483	21631	+	MGKHPG_08695		Alcohol dehydrogenase	SO:0001217, UniRef:UniRef50_A0A0W0UAQ2
contig_34	cds	21877	22140	+	MGKHPG_08700		hypothetical protein
contig_34	cds	22785	25820	+	MGKHPG_08705		hypothetical protein	PFAM:PF00057.21, PFAM:PF00057.21, PFAM:PF00057.21, PFAM:PF00057.21, PFAM:PF00057.21, PFAM:PF00057.21
contig_34	cds	26469	29984	+	MGKHPG_08710		hypothetical protein	PFAM:PF00057.21, PFAM:PF00057.21, PFAM:PF00057.21
contig_34	cds	30450	31778	+	MGKHPG_08715	srmB	ATP-dependent RNA helicase SrmB	SO:0001217, UniRef:UniRef50_V5BG31
contig_34	cds	32100	32594	-	MGKHPG_08720		Ni-hydr-CYTB domain-containing protein	SO:0001217, UniRef:UniRef50_A0A081NK59
contig_34	cds	32587	33021	-	MGKHPG_08725		Cytochrome b562	SO:0001217, UniRef:UniRef50_A0A081NK58
contig_34	cds	33108	33269	+	MGKHPG_08730		hypothetical protein
contig_34	cds	33269	33358	+	MGKHPG_08735		hypothetical protein
contig_34	cds	33736	34095	-	MGKHPG_08740	rplT	50S ribosomal protein L20	SO:0001217, UniRef:UniRef50_P46246, UniRef:UniRef90_A0A142BF21
contig_34	cds	34127	34318	-	MGKHPG_08745	rpmI	50S ribosomal protein L35	KEGG:K02916, SO:0001217, UniRef:UniRef50_U5N4J2, UniRef:UniRef90_A0A142BF22
contig_34	cds	34454	35023	-	MGKHPG_08750		Translation initiation factor IF-3	SO:0001217, UniRef:UniRef50_Q9I0A0
contig_34	cds	35170	37095	-	MGKHPG_08755		Threonine--tRNA ligase	SO:0001217, UniRef:UniRef50_Q0KBZ3
contig_35	cds	404	3043	+	MGKHPG_08760		hypothetical protein	PFAM:PF01433.23, PFAM:PF11940.11, PFAM:PF17432.5, PFAM:PF17900.4
contig_35	cds	3312	4034	+	MGKHPG_08765		Lipid-binding SYLF domain-containing protein	SO:0001217, UniRef:UniRef50_Q6LJL7
contig_35	cds	4068	7523	+	MGKHPG_08770		hypothetical protein	PFAM:PF13692.9
contig_35	cds	7570	7944	-	MGKHPG_08775		TPR-REGION domain-containing protein	SO:0001217, UniRef:UniRef50_A0A1D2XAS9
contig_35	cds	7986	8264	-	MGKHPG_08780		hypothetical protein
contig_35	cds	8299	8565	-	MGKHPG_08785		hypothetical protein
contig_35	cds	8546	10018	-	MGKHPG_08790	sctD	type III secretion system inner membrane ring subunit SctD	SO:0001217, UniRef:UniRef50_UPI0021D9414C
contig_35	cds	10443	12140	+	MGKHPG_08795		Long-chain-fatty-acid--CoA ligase	SO:0001217, UniRef:UniRef50_A0A142BFM1
contig_35	cds	12328	12732	-	MGKHPG_08800		WYL domain-containing protein	SO:0001217, UniRef:UniRef50_A0A081KBN8
contig_35	cds	12847	13425	-	MGKHPG_08805		hypothetical protein	PFAM:PF01965.27
contig_35	cds	13564	14436	-	MGKHPG_08810		PNPLA domain-containing protein	SO:0001217, UniRef:UniRef50_A0A081NHX0
contig_35	tRNA	14553	14629	-	MGKHPG_08815	trnfM	tRNA-fMet(cat)	SO:0000266
contig_35	cds	14834	15127	+	MGKHPG_08820		hypothetical protein
contig_35	cds	15339	16631	+	MGKHPG_08825		Enolase 1	SO:0001217, UniRef:UniRef50_Q886M3
contig_35	cds	17082	19664	+	MGKHPG_08830		site-specific DNA-methyltransferase (adenine-specific)	SO:0001217, UniRef:UniRef50_E1SD41
contig_35	cds	19666	20937	+	MGKHPG_08835		hypothetical protein	PFAM:PF01420.22, PFAM:PF01420.22
contig_35	cds	20972	24127	+	MGKHPG_08840		Type I restriction enzyme endonuclease subunit	SO:0001217, UniRef:UniRef50_G2FUU1
contig_35	cds	24318	25244	-	MGKHPG_08845		hypothetical protein	PFAM:PF04280.18
contig_35	cds	25362	27080	-	MGKHPG_08850		Cysteine/glutathione ABC transporter membrane/ATP-binding component	SO:0001217, UniRef:UniRef50_A0A142BDV5
contig_35	cds	27073	28812	-	MGKHPG_08855		Cysteine/glutathione ABC transporter membrane/ATP-binding protein	SO:0001217, UniRef:UniRef50_A0A142BDV6
contig_35	cds	29494	29766	-	MGKHPG_08860		hypothetical protein
contig_35	cds	30205	30966	-	MGKHPG_08865		hypothetical protein	PFAM:PF00096.29, PFAM:PF00096.29, PFAM:PF00096.29, PFAM:PF12874.10, PFAM:PF12874.10, PFAM:PF13894.9, PFAM:PF13912.9, PFAM:PF13912.9
contig_35	cds	31377	32285	-	MGKHPG_08870		hypothetical protein	PFAM:PF00096.29, PFAM:PF00096.29, PFAM:PF00096.29, PFAM:PF00096.29, PFAM:PF13912.9, PFAM:PF13912.9
contig_35	cds	32608	33555	-	MGKHPG_08875		hypothetical protein	PFAM:PF00096.29, PFAM:PF00096.29, PFAM:PF00096.29, PFAM:PF00096.29, PFAM:PF12874.10, PFAM:PF13465.9, PFAM:PF13894.9, PFAM:PF13894.9, PFAM:PF13912.9, PFAM:PF13912.9
contig_35	cds	33626	34483	-	MGKHPG_08880		hypothetical protein	PFAM:PF00096.29, PFAM:PF00096.29, PFAM:PF00096.29, PFAM:PF00096.29, PFAM:PF12874.10, PFAM:PF12874.10, PFAM:PF13912.9, PFAM:PF13912.9
contig_35	cds	34554	35393	-	MGKHPG_08885		hypothetical protein	PFAM:PF00096.29, PFAM:PF00096.29, PFAM:PF00096.29, PFAM:PF12874.10, PFAM:PF13894.9, PFAM:PF13912.9, PFAM:PF13912.9
contig_35	cds	35465	36328	-	MGKHPG_08890		hypothetical protein	PFAM:PF00096.29, PFAM:PF00096.29, PFAM:PF00096.29, PFAM:PF12874.10, PFAM:PF13894.9, PFAM:PF13894.9
contig_35	cds	36399	37256	-	MGKHPG_08895		hypothetical protein	PFAM:PF00096.29, PFAM:PF00096.29, PFAM:PF00096.29, PFAM:PF12874.10, PFAM:PF13465.9, PFAM:PF13894.9, PFAM:PF13894.9, PFAM:PF13912.9, PFAM:PF13912.9
contig_36	cds	1	309	+	MGKHPG_08900		hypothetical protein
contig_36	cds	581	1951	+	MGKHPG_08905	ampG	AmpG family muropeptide MFS transporter	SO:0001217, UniRef:UniRef50_J3CUS0
contig_36	cds	2140	3876	+	MGKHPG_08910	tamA	Translocation and assembly module subunit TamA	SO:0001217, UniRef:UniRef50_A0A081K798
contig_36	cds	3873	7559	+	MGKHPG_08915		hypothetical protein
contig_36	cds	7778	8347	+	MGKHPG_08920		hypothetical protein
contig_36	cds	8344	9396	+	MGKHPG_08925		DNA polymerase III subunit delta	SO:0001217, UniRef:UniRef50_A0A081NLE4
contig_36	cds	9236	9565	-	MGKHPG_08930		hypothetical protein
contig_36	cds	9705	10235	-	MGKHPG_08935		hypothetical protein
contig_36	cds	10624	11190	-	MGKHPG_08940		Elongation factor P-like protein	SO:0001217, UniRef:UniRef50_F5T291
contig_36	cds	11150	11557	-	MGKHPG_08945		hypothetical protein
contig_36	cds	12141	12476	+	MGKHPG_08950		S-adenosylmethionine decarboxylase proenzyme	SO:0001217, UniRef:UniRef50_A0A1D8KSH4
contig_36	cds	12888	13871	+	MGKHPG_08955	eamA	EamA domain-containing protein	SO:0001217, UniRef:UniRef50_A0A166W1R9
contig_36	cds	14041	14790	-	MGKHPG_08960		hypothetical protein	PFAM:PF00096.29, PFAM:PF00096.29
contig_36	cds	15193	16005	+	MGKHPG_08965		hypothetical protein	PFAM:PF00096.29, PFAM:PF00096.29, PFAM:PF00096.29, PFAM:PF13894.9, PFAM:PF13912.9, PFAM:PF13912.9
contig_36	cds	16134	16928	+	MGKHPG_08970		hypothetical protein	PFAM:PF00096.29, PFAM:PF00096.29, PFAM:PF00096.29, PFAM:PF00096.29, PFAM:PF12874.10
contig_36	cds	17034	18167	-	MGKHPG_08975		Glutamate 5-kinase	SO:0001217, UniRef:UniRef50_Q2SZF9
contig_36	cds	18188	19384	-	MGKHPG_08980		GTPase Obg	SO:0001217, UniRef:UniRef50_Q9PAS3
contig_36	cds	19815	20072	-	MGKHPG_08985		50S ribosomal protein L27	SO:0001217, UniRef:UniRef50_P60493
contig_36	cds	20083	20394	-	MGKHPG_08990		50S ribosomal protein L21	SO:0001217, UniRef:UniRef50_Q0VSE8
contig_36	cds	21159	22136	+	MGKHPG_08995		Octaprenyl diphosphate synthase	SO:0001217, UniRef:UniRef50_P44916
contig_36	cds	22606	23766	-	MGKHPG_09000		hypothetical protein	PFAM:PF01979.23
contig_36	cds	24031	24432	-	MGKHPG_09005		Putative phosphoribosylformimino-5-aminoimidazole carboxamide ribotide isomerase	SO:0001217, UniRef:UniRef50_W6RAZ0
contig_36	cds	24516	25856	-	MGKHPG_09010	hslU	HslU--HslV peptidase ATPase subunit	SO:0001217, UniRef:UniRef50_P0A6H6, UniRef:UniRef90_UPI0021DAD857
contig_36	cds	25945	26514	-	MGKHPG_09015	hslV	ATP-dependent protease subunit HslV	SO:0001217, UniRef:UniRef50_P57115
contig_36	cds	26889	27140	-	MGKHPG_09020		Capsule biosynthesis protein	SO:0001217, UniRef:UniRef50_A0A5M6ZF82
contig_36	cds	27759	28184	+	MGKHPG_09025		Protoporphyrinogen IX oxidase	SO:0001217, UniRef:UniRef50_C1DHY1
contig_36	cds	28352	29548	+	MGKHPG_09030		Acetate kinase	SO:0001217, UniRef:UniRef50_C1D087
contig_36	cds	29641	31743	+	MGKHPG_09035		Phosphate acetyltransferase	SO:0001217, UniRef:UniRef50_P0A9M8
contig_36	cds	31837	32649	-	MGKHPG_09040		hypothetical protein	PFAM:PF00096.29, PFAM:PF00096.29, PFAM:PF00096.29, PFAM:PF13894.9
contig_36	cds	33498	33719	-	MGKHPG_09045		hypothetical protein
contig_36	cds	33741	35105	+	MGKHPG_09050		hypothetical protein	PFAM:PF00096.29, PFAM:PF00096.29, PFAM:PF00096.29, PFAM:PF00096.29, PFAM:PF00096.29, PFAM:PF00096.29, PFAM:PF00096.29, PFAM:PF13912.9, PFAM:PF13912.9, PFAM:PF13912.9, PFAM:PF13912.9
contig_36	cds	35185	35337	+	MGKHPG_09055		hypothetical protein
contig_37	cds	176	337	-	MGKHPG_09060		hypothetical protein
contig_37	cds	1156	1917	-	MGKHPG_09065		hypothetical protein	PFAM:PF00096.29, PFAM:PF00096.29, PFAM:PF00096.29, PFAM:PF00096.29, PFAM:PF12874.10, PFAM:PF13894.9, PFAM:PF13912.9, PFAM:PF13912.9
contig_37	cds	2066	2839	-	MGKHPG_09070		hypothetical protein	PFAM:PF00106.28, PFAM:PF13561.9
contig_37	cds	3502	4077	-	MGKHPG_09075		DUF3833 domain-containing protein	SO:0001217, UniRef:UniRef50_A0A142BG70
contig_37	cds	4082	5326	-	MGKHPG_09080		Cyclopropane-fatty-acyl-phospholipid synthase	SO:0001217, UniRef:UniRef50_A0A1X7AGZ6
contig_37	cds	5313	6134	-	MGKHPG_09085		DUF1365 domain-containing protein	SO:0001217, UniRef:UniRef50_UPI0021DA24AB
contig_37	cds	6131	7441	-	MGKHPG_09090		Amine oxidase	SO:0001217, UniRef:UniRef50_A0A142BG67
contig_37	cds	7616	8182	+	MGKHPG_09095		RNA polymerase sigma factor	SO:0001217, UniRef:UniRef50_A0A1X7AGK6
contig_37	cds	8179	8808	+	MGKHPG_09100		Anti-sigma factor	SO:0001217, UniRef:UniRef50_A0A2E1CWM5
contig_37	cds	8991	9503	+	MGKHPG_09105		DUF2878 domain-containing protein	SO:0001217, UniRef:UniRef50_A0A081K8I0
contig_37	cds	9768	11732	+	MGKHPG_09110		DNA topoisomerase 3	SO:0001217, UniRef:UniRef50_P43704
contig_37	cds	11768	12085	+	MGKHPG_09115		Signal peptide protein	SO:0001217, UniRef:UniRef50_A0A142BAF4
contig_37	cds	12190	13452	-	MGKHPG_09120		Na-H-Exchanger domain-containing protein	SO:0001217, UniRef:UniRef50_A0A1Y1R0F1
contig_37	cds	14382	15155	+	MGKHPG_09125		Deoxyribose-phosphate aldolase	SO:0001217, UniRef:UniRef50_Q8EHK4
contig_37	cds	15677	16873	-	MGKHPG_09130		mannose-6-phosphate isomerase	SO:0001217, UniRef:UniRef50_A0A7U6FYD3
contig_37	cds	17455	17577	-	MGKHPG_09135		hypothetical protein
contig_37	cds	17934	18395	+	MGKHPG_09140		hypothetical protein
contig_37	cds	18534	20498	-	MGKHPG_09145	fhuB	Fe(3+)-hydroxamate ABC transporter permease FhuB	SO:0001217, UniRef:UniRef50_N6X1W5
contig_37	cds	20505	21455	-	MGKHPG_09150		hypothetical protein	PFAM:PF01497.21
contig_37	cds	21494	22276	-	MGKHPG_09155		ATP-binding component of an ABC superfamily ferrichrome transporter	SO:0001217, UniRef:UniRef50_A0A198GR35
contig_37	cds	22269	23015	-	MGKHPG_09160		hypothetical protein	PFAM:PF11575.11
contig_37	cds	23026	25173	-	MGKHPG_09165		Ferrichrome-iron receptor	SO:0001217, UniRef:UniRef50_A0A0Q5HZQ9
contig_37	cds	25306	26931	+	MGKHPG_09170		Pyridoxal-dependent decarboxylase	SO:0001217, UniRef:UniRef50_N2IQL0
contig_37	cds	27007	28347	+	MGKHPG_09175	mbtG	L-lysine N6-monooxygenase MbtG	SO:0001217, UniRef:UniRef50_A5CST7
contig_37	cds	28366	29556	+	MGKHPG_09180		MFS transporter	SO:0001217, UniRef:UniRef50_A0A3G1E687
contig_37	cds	29564	30187	+	MGKHPG_09185	mbtK	Lysine N-acyltransferase MbtK	SO:0001217, UniRef:UniRef50_A0A0F7VTQ3
contig_37	cds	30156	32003	+	MGKHPG_09190		Siderophore synthetase component	SO:0001217, UniRef:UniRef50_A0A173MCS7
contig_37	cds	32173	32694	-	MGKHPG_09195		DUF2058 domain-containing protein	SO:0001217, UniRef:UniRef50_A0A081KF55
contig_37	cds	32814	33191	-	MGKHPG_09200		Enamine/imine deaminase	SO:0001217, UniRef:UniRef50_A0A1X9M8B7
contig_37	cds	33495	34400	-	MGKHPG_09205		hypothetical protein
contig_38	cds	164	505	-	MGKHPG_09210		hypothetical protein
contig_38	cds	819	1094	-	MGKHPG_09215		hypothetical protein
contig_38	cds	1078	2118	-	MGKHPG_09220		hypothetical protein
contig_38	cds	2391	2693	-	MGKHPG_09225		hypothetical protein
contig_38	cds	2686	9573	-	MGKHPG_09230		hypothetical protein	PFAM:PF05593.17, PFAM:PF05593.17, PFAM:PF13517.9
contig_38	cds	9683	10027	-	MGKHPG_09235		hypothetical protein
contig_38	cds	10537	11079	-	MGKHPG_09240		hypothetical protein
contig_38	cds	11242	11745	-	MGKHPG_09245		PTS system glucose-specific EIIA component	SO:0001217, UniRef:UniRef50_P45338
contig_38	cds	12024	13010	-	MGKHPG_09250		ATP-dependent 6-phosphofructokinase 1	SO:0001217, UniRef:UniRef50_Q8A8R5
contig_38	cds	13074	14510	-	MGKHPG_09255		Pyruvate kinase II	SO:0001217, UniRef:UniRef50_P21599
contig_38	cds	14969	15973	-	MGKHPG_09260		Glyceraldehyde-3-phosphate dehydrogenase	SO:0001217, UniRef:UniRef50_P17721
contig_38	cds	16383	16496	-	MGKHPG_09265		hypothetical protein
contig_38	cds	16850	17107	-	MGKHPG_09270		HPr family phosphocarrier protein	SO:0001217, UniRef:UniRef50_O51507, UniRef:UniRef90_UPI0021DA4079
contig_38	cds	17230	18612	-	MGKHPG_09275		PTS system, N-acetylglucosamine-specific IIBC subunit	SO:0001217, UniRef:UniRef50_E3DLY2
contig_38	cds	19523	21244	-	MGKHPG_09280		Phosphoenolpyruvate-protein phosphotransferase	SO:0001217, UniRef:UniRef50_A0A142BFU0
contig_38	cds	21397	21531	-	MGKHPG_09285		hypothetical protein
contig_38	cds	22363	22833	+	MGKHPG_09290		hypothetical protein
contig_38	cds	23592	24062	+	MGKHPG_09295		hypothetical protein
contig_38	cds	24560	25018	+	MGKHPG_09300		hypothetical protein
contig_38	cds	25546	26004	+	MGKHPG_09305		hypothetical protein
contig_38	cds	26512	26973	+	MGKHPG_09310		hypothetical protein
contig_38	cds	27521	27979	+	MGKHPG_09315		hypothetical protein
contig_38	cds	28493	28951	+	MGKHPG_09320		hypothetical protein
contig_38	cds	29340	29807	+	MGKHPG_09325		hypothetical protein
contig_38	cds	30251	31330	+	MGKHPG_09330		Fructose-bisphosphate aldolase class 2	SO:0001217, UniRef:UniRef50_P0AB72
contig_38	cds	31583	33364	-	MGKHPG_09335		O-acetylhomoserine sulfhydrylase	SO:0001217, UniRef:UniRef50_A0A142BE85
contig_38	cds	33498	33695	+	MGKHPG_09340		hypothetical protein
contig_39	cds	303	497	+	MGKHPG_09345		hypothetical protein
contig_39	cds	1651	1797	-	MGKHPG_09350		hypothetical protein
contig_39	cds	1814	2905	-	MGKHPG_09355		hypothetical protein
contig_39	cds	3432	3848	-	MGKHPG_09360		CBS domain-containing protein	SO:0001217, UniRef:UniRef50_UPI0021DB2E85
contig_39	cds	4102	4866	+	MGKHPG_09365		HTH deoR-type domain-containing protein	SO:0001217, UniRef:UniRef50_A0A081KH08
contig_39	cds	5020	6009	+	MGKHPG_09370	birA	Bifunctional ligase/repressor BirA	SO:0001217, UniRef:UniRef50_A0A081KGH8
contig_39	cds	5999	6760	+	MGKHPG_09375		type III pantothenate kinase	SO:0001217, UniRef:UniRef50_UPI0021DADBA6
contig_39	tRNA	6969	7052	+	MGKHPG_09380	trnY	tRNA-Tyr(gta)	SO:0000272
contig_39	tRNA	7117	7190	+	MGKHPG_09385	trnG	tRNA-Gly(tcc)	SO:0000260
contig_39	tRNA	7199	7274	+	MGKHPG_09390	trnT	tRNA-Thr(ggt)	SO:0000270
contig_39	tRNA	7411	7486	+	MGKHPG_09395	trnW	tRNA-Trp(cca)	SO:0000271
contig_39	cds	7529	7900	+	MGKHPG_09400	secE	Protein translocase subunit SecE	SO:0001217, UniRef:UniRef50_B3PK24
contig_39	cds	7910	8443	+	MGKHPG_09405	nusG	transcription termination/antitermination protein NusG	KEGG:K02601, SO:0001217, UniRef:UniRef50_Q8KA65, UniRef:UniRef90_A0A142BID7
contig_39	cds	8568	8999	+	MGKHPG_09410	rplK	50S ribosomal protein L11	KEGG:K02867, SO:0001217, UniRef:UniRef50_P62441, UniRef:UniRef90_UPI00129AD96C
contig_39	cds	9001	9696	+	MGKHPG_09415		50S ribosomal protein L1	SO:0001217, UniRef:UniRef50_P10054
contig_39	cds	10015	10545	+	MGKHPG_09420		50S ribosomal protein L10	SO:0001217, UniRef:UniRef50_Q6LLW0
contig_39	cds	10627	11001	+	MGKHPG_09425		50S ribosomal protein L7/L12	SO:0001217, UniRef:UniRef50_P07472
contig_39	cds	11856	15932	+	MGKHPG_09430	rpoB	DNA-directed RNA polymerase subunit beta	EC:2.7.7.6, KEGG:K03043, SO:0001217, UniRef:UniRef50_Q82T75, UniRef:UniRef90_UPI0021D8A42C
contig_39	cds	15991	20202	+	MGKHPG_09435	rpoC	DNA-directed RNA polymerase subunit beta'	EC:2.7.7.6, KEGG:K03046, SO:0001217, UniRef:UniRef50_Q9PA87, UniRef:UniRef90_UPI0021D84EB4
contig_39	cds	20378	20611	-	MGKHPG_09440		hypothetical protein
contig_39	cds	20805	21452	-	MGKHPG_09445		hypothetical protein	PFAM:PF00023.33, PFAM:PF00023.33, PFAM:PF12796.10, PFAM:PF13637.9, PFAM:PF13857.9
contig_39	cds	21727	22488	+	MGKHPG_09450		23S rRNA (Cytidine1920-2'-O)/16S rRNA (Cytidine1409-2'-O)-methyltransferase	SO:0001217, UniRef:UniRef50_A0A7W4Z7T5
contig_39	cds	23290	23394	+	MGKHPG_09455		hypothetical protein
contig_39	cds	23385	23558	-	MGKHPG_09460		hypothetical protein
contig_39	cds	23732	24343	-	MGKHPG_09465		hypothetical protein	PFAM:PF04264.16, PFAM:PF12161.11
contig_39	cds	24685	26223	+	MGKHPG_09470		hypothetical protein
contig_39	cds	26502	27161	+	MGKHPG_09475		hypothetical protein
contig_39	cds	27435	28160	+	MGKHPG_09480		hypothetical protein
contig_39	cds	28258	28581	-	MGKHPG_09485		hypothetical protein
contig_39	cds	29593	32658	-	MGKHPG_09490		type I site-specific deoxyribonuclease	SO:0001217, UniRef:UniRef50_A0A2D2M2I1
contig_39	cds	32778	33107	-	MGKHPG_09495		hypothetical protein	PFAM:PF13358.9
contig_40	cds	376	2043	+	MGKHPG_09500	ettA	energy-dependent translational throttle protein EttA	SO:0001217, UniRef:UniRef50_A0A0C3MY56, UniRef:UniRef90_UPI0021480F00
contig_40	cds	2342	2992	+	MGKHPG_09505		hypothetical protein
contig_40	cds	3405	5426	+	MGKHPG_09510		Fatty acyl-CoA reductase	SO:0001217, UniRef:UniRef50_A0A2T3QLR5
contig_40	cds	5519	5917	+	MGKHPG_09515		hypothetical protein
contig_40	cds	5939	7408	+	MGKHPG_09520		diacylglycerol O-acyltransferase	SO:0001217, UniRef:UniRef50_A0A1Y1R7Y6
contig_40	cds	7814	7924	+	MGKHPG_09525		hypothetical protein
contig_40	cds	8238	9950	+	MGKHPG_09530		Long-chain-fatty-acid--CoA ligase	SO:0001217, UniRef:UniRef50_A0A142BFM1
contig_40	cds	10013	11005	-	MGKHPG_09535		Lipoyl synthase	SO:0001217, UniRef:UniRef50_A1U380
contig_40	cds	11487	12137	-	MGKHPG_09540		Octanoyltransferase	SO:0001217, UniRef:UniRef50_Q4K5G9
contig_40	cds	12134	12412	-	MGKHPG_09545		UPF0250 protein EYZ66_02200	SO:0001217, UniRef:UniRef50_F3KYG9
contig_40	cds	12424	13620	-	MGKHPG_09550		serine-type D-Ala-D-Ala carboxypeptidase	SO:0001217, UniRef:UniRef50_A0A142B8S1
contig_40	cds	14518	15177	+	MGKHPG_09555		hypothetical protein
contig_40	cds	15483	16301	-	MGKHPG_09560		DUF4241 domain-containing protein	SO:0001217, UniRef:UniRef50_A0A081K7A5
contig_40	cds	16865	17665	-	MGKHPG_09565	rlpA	Endolytic peptidoglycan transglycosylase RlpA	SO:0001217, UniRef:UniRef50_A0A142B8S0
contig_40	cds	18045	18728	+	MGKHPG_09570		hypothetical protein	PFAM:PF00096.29, PFAM:PF00096.29
contig_40	cds	18869	20236	-	MGKHPG_09575		UDP-N-acetylmuramate--L-alanyl-gamma-D-glutamyl-meso-2,6-diaminoheptandioate ligase	SO:0001217, UniRef:UniRef50_Q7VN73
contig_40	cds	21036	21698	-	MGKHPG_09580		hypothetical protein
contig_40	cds	22054	23475	-	MGKHPG_09585		Diguanylate cyclase	SO:0001217, UniRef:UniRef50_A0A1D2XAT5
contig_40	cds	23496	24083	-	MGKHPG_09590	cheB	chemotaxis protein CheB	SO:0001217, UniRef:UniRef50_UPI0021DAFC48
contig_40	cds	24080	24904	-	MGKHPG_09595		CheR-type methyltransferase domain-containing protein	SO:0001217, UniRef:UniRef50_T0J4L7
contig_40	cds	24901	29058	-	MGKHPG_09600		histidine kinase	SO:0001217, UniRef:UniRef50_A0A142B8P3
contig_40	cds	30006	30113	-	MGKHPG_09605		hypothetical protein
contig_40	cds	30241	30915	-	MGKHPG_09610		Ribose-5-phosphate isomerase A	SO:0001217, UniRef:UniRef50_A1U689
contig_41	cds	125	607	+	MGKHPG_09615		N5-carboxyaminoimidazole ribonucleotide mutase	SO:0001217, UniRef:UniRef50_Q8DDD7
contig_41	cds	616	1779	+	MGKHPG_09620		N5-carboxyaminoimidazole ribonucleotide synthase	SO:0001217, UniRef:UniRef50_Q9KVT8
contig_41	cds	2021	3391	-	MGKHPG_09625	ampG	AmpG family muropeptide MFS transporter	SO:0001217, UniRef:UniRef50_J3CUS0
contig_41	cds	3915	4907	+	MGKHPG_09630		Peptidase-S15 domain-containing protein	SO:0001217, UniRef:UniRef50_A0A097EPS2
contig_41	cds	5789	8434	+	MGKHPG_09635		hypothetical protein
contig_41	cds	8516	9178	-	MGKHPG_09640	ykuD	YkuD domain-containing protein	SO:0001217, UniRef:UniRef50_L0DVA4
contig_41	cds	9329	10048	+	MGKHPG_09645		GP-PDE domain-containing protein	SO:0001217, UniRef:UniRef50_A0A081NKU8
contig_41	cds	10167	11633	-	MGKHPG_09650		Sodium/pantothenate symporter	SO:0001217, UniRef:UniRef50_Q6DAJ4
contig_41	cds	11623	11916	-	MGKHPG_09655		DUF997 domain-containing protein	SO:0001217, UniRef:UniRef50_A0A1R4LRT7
contig_41	cds	12042	12581	-	MGKHPG_09660		UPF0307 protein PSCI_2802	SO:0001217, UniRef:UniRef50_A0A077LNW7
contig_41	cds	12840	14195	+	MGKHPG_09665	pmbA	Metalloprotease PmbA	SO:0001217, UniRef:UniRef50_A0A6A9R2G6
contig_41	cds	14257	15615	-	MGKHPG_09670	mgtE	Magnesium transporter MgtE	SO:0001217, UniRef:UniRef50_A0A0P6Z5S1
contig_41	cds	15850	16428	+	MGKHPG_09675		hypothetical protein	PFAM:PF03479.18
contig_41	cds	16496	19468	+	MGKHPG_09680		Protease 3	SO:0001217, UniRef:UniRef50_A0A142BCG9
contig_41	cds	19867	20130	+	MGKHPG_09685	sdhE	FAD assembly factor SdhE	SO:0001217, UniRef:UniRef50_A0A142BDZ2
contig_41	cds	20120	20545	+	MGKHPG_09690		hypothetical protein
contig_41	cds	20767	21207	-	MGKHPG_09695		hypothetical protein
contig_41	cds	21652	22437	+	MGKHPG_09700	yjjV	Deoxyribonuclease YjjV	SO:0001217, UniRef:UniRef50_A0A081NMY0
contig_41	cds	22506	22916	-	MGKHPG_09705		hypothetical protein	PFAM:PF00034.24, PFAM:PF13442.9
contig_41	cds	22913	23311	-	MGKHPG_09710		Cytochrome C	SO:0001217, UniRef:UniRef50_B0TIQ5
contig_41	cds	23311	24531	-	MGKHPG_09715	sorA	Sulfite dehydrogenase molybdopterin-binding subunit SorA	SO:0001217, UniRef:UniRef50_Q8EIW4
contig_41	cds	24718	25071	-	MGKHPG_09720		Cytochrome C	SO:0001217, UniRef:UniRef50_A0A2G4AUI3
contig_41	cds	25690	26163	+	MGKHPG_09725		Thioredoxin domain-containing protein	SO:0001217, UniRef:UniRef50_A0A1D2X5P2
contig_41	cds	26153	26425	+	MGKHPG_09730		Acylphosphatase	SO:0001217, UniRef:UniRef50_A0A7R6PGT9
contig_41	cds	26433	26993	-	MGKHPG_09735		SLT domain-containing protein	SO:0001217, UniRef:UniRef50_A0A1Y5GJP3
contig_41	cds	26953	28671	-	MGKHPG_09740		Proline--tRNA ligase	SO:0001217, UniRef:UniRef50_B1YI68
contig_41	cds	28844	29194	+	MGKHPG_09745		HIT domain-containing protein	SO:0001217, UniRef:UniRef50_A0A024HE11
contig_41	cds	29360	29566	+	MGKHPG_09750		Protein SlyX-like protein	SO:0001217, UniRef:UniRef50_A0A081NE41
contig_42	cds	203	2383	-	MGKHPG_09755		DNA helicase	SO:0001217, UniRef:UniRef50_A0A6N8FD89
contig_42	cds	2566	2994	-	MGKHPG_09760	vapC	Ribonuclease VapC	SO:0001217, UniRef:UniRef50_Q4QLW0
contig_42	cds	2994	3233	-	MGKHPG_09765	vapB2	Antitoxin VapB2	SO:0001217, UniRef:UniRef50_Q4QLV9
contig_42	cds	3470	4078	-	MGKHPG_09770		Nicotinamide mononucleotide transporter	SO:0001217, UniRef:UniRef50_A0A239FM19
contig_42	cds	4308	5351	+	MGKHPG_09775		hypothetical protein
contig_42	cds	5711	6976	+	MGKHPG_09780		FAD-binding-3 domain-containing protein	SO:0001217, UniRef:UniRef50_A0A081NFK3
contig_42	cds	7046	7258	+	MGKHPG_09785		Lipoprotein	SO:0001217, UniRef:UniRef50_A0A081K6C6
contig_42	cds	7640	9322	+	MGKHPG_09790		Malate dehydrogenase	SO:0001217, UniRef:UniRef50_A0A142B756
contig_42	cds	9473	10213	+	MGKHPG_09795	cutC	PF03932 family protein CutC	SO:0001217, UniRef:UniRef50_B7VJR1
contig_42	cds	10219	10539	-	MGKHPG_09800		hypothetical protein
contig_42	cds	10763	11128	-	MGKHPG_09805		hypothetical protein
contig_42	cds	11163	11261	-	MGKHPG_09810		hypothetical protein
contig_42	cds	11261	12232	-	MGKHPG_09815		hypothetical protein	PFAM:PF01936.21, PFAM:PF12728.10
contig_42	cds	12873	14459	-	MGKHPG_09820		site-specific DNA-methyltransferase (adenine-specific)	SO:0001217, UniRef:UniRef50_A0A1M5G585
contig_42	cds	14535	15113	+	MGKHPG_09825		Type-2 restriction enzyme PvuII	SO:0001217, UniRef:UniRef50_A0A446CZW3
contig_42	cds	15465	16832	-	MGKHPG_09830		Glutathione reductase	SO:0001217, UniRef:UniRef50_P06715
contig_42	cds	16976	17944	-	MGKHPG_09835		Homoserine kinase	SO:0001217, UniRef:UniRef50_A0A142B6H2
contig_42	cds	18223	18597	-	MGKHPG_09840		hypothetical protein
contig_42	cds	18663	21389	+	MGKHPG_09845		DNA polymerase I	SO:0001217, UniRef:UniRef50_A0A5P9EG03
contig_42	cds	21487	21735	-	MGKHPG_09850		hypothetical protein
contig_42	cds	21947	23806	+	MGKHPG_09855		hypothetical protein
contig_42	cds	23830	24045	-	MGKHPG_09860		hypothetical protein
contig_42	cds	23990	24940	-	MGKHPG_09865		hypothetical protein
contig_42	cds	25119	26111	-	MGKHPG_09870		Phosphate-binding protein	SO:0001217, UniRef:UniRef50_Q8EGN9
contig_42	cds	26798	29053	+	MGKHPG_09875		DNA topoisomerase 4 subunit A	SO:0001217, UniRef:UniRef50_Q9HUK1
contig_43	cds	115	1257	-	MGKHPG_09880		Glycerate 2-kinase	SO:0001217, UniRef:UniRef50_A0A1S8R0M7
contig_43	cds	1266	2531	-	MGKHPG_09885		Gluconate:proton symporter	SO:0001217, UniRef:UniRef50_E1W215
contig_43	cds	2687	3844	-	MGKHPG_09890		hypothetical protein	PFAM:PF13556.9, PFAM:PF17853.4
contig_43	cds	4317	4595	+	MGKHPG_09895		Antitoxin	SO:0001217, UniRef:UniRef50_Q5QTT1
contig_43	cds	4561	4860	+	MGKHPG_09900	relE	mRNA interferase RelE	SO:0001217, UniRef:UniRef50_A0A256FR16
contig_43	cds	5005	5265	+	MGKHPG_09905		AhpC/TSA family protein	SO:0001217, UniRef:UniRef50_A0A2T6MR31
contig_43	cds	5460	5903	+	MGKHPG_09910		Hybrid peroxiredoxin hyPrx5	SO:0001217, UniRef:UniRef50_A0A379AB36
contig_43	cds	6052	8076	-	MGKHPG_09915		2,4-dienoyl-CoA reductase [(2E)-enoyl-CoA-producing]	SO:0001217, UniRef:UniRef50_P42593
contig_43	cds	8295	9134	-	MGKHPG_09920		Enoyl-CoA hydratase/isomerase, putative	SO:0001217, UniRef:UniRef50_Q0VTC4
contig_43	cds	9299	9832	+	MGKHPG_09925	tetR	TetR family transcriptional regulator	SO:0001217, UniRef:UniRef50_A0A081KAC6
contig_43	cds	9942	10688	-	MGKHPG_09930		Rps23 Pro-64 3,4-dihydroxylase Tpa1-like proline 4-hydroxylase	SO:0001217, UniRef:UniRef50_A0A4V2W5G9
contig_43	cds	10694	11590	-	MGKHPG_09935		hypothetical protein
contig_43	cds	11648	12745	-	MGKHPG_09940		hypothetical protein
contig_43	cds	12726	13157	-	MGKHPG_09945		hypothetical protein
contig_43	cds	13401	13538	-	MGKHPG_09950		hypothetical protein
contig_43	cds	13873	14712	-	MGKHPG_09955		hypothetical protein	PFAM:PF01609.24, PFAM:PF13612.9
contig_43	cds	14982	16358	+	MGKHPG_09960		hypothetical protein
contig_43	cds	16656	16796	-	MGKHPG_09965		hypothetical protein
[truncated: 1,623 more rows]
